# Supplementary material for: Co-expression network analysis reveals PbTGA4 and PbAPRR2 as core transcription factors of drought response in an important timber species Phoebe bournei
Source: Front Plant Sci. 2024 Jan 8;14:1297235. doi: 10.3389/fpls.2023.1297235 (PMC10800493; doi:10.3389/fpls.2023.1297235)
Supplement: Supplementary file 2 [file DataSheet_1.xlsx]

## Sheet: Table S1
TABLE S1 Primers used for qRT-PCR analyses
module	Gene_ID	Gene_name	Forward Primer	Reverse primer
Brown	Phbou.06G2084	PbTGA4	ATCAACTCAGTTTGCCACCTC	GGTTTATTTGCTTCCTGCTCA
Brown	Phbou.08G0058	PbHD-ZIP3	CTTCAAGACCTCAAGGCACAG	TTGTGCAAATGGATAGAACCT
Brown	Phbou.01G1178	PbMIKC_MADS	AGAACAAGATCAACCGTCA	CTAGAAAGAACAAGCTCCT
Brown	Phbou.07G1018	PbHD-ZIP2	CAGTAATAGCAGCGACCAT	TTCAGGATCAAAACCCGAC
Brown	Phbou.08G0478	PbHD-ZIP4	GTGAAATGAAGCCTACCCT	TCAAGGCCAAAGTTCCCAC
Turquoise	Phbou.02G0627	PbAPRR2	TGCTCCTTGATGAAGATAGCC	CTAAGAACCTAAAACGCCCAT
Turquoise	Phbou.05G2866	PbWRKY2	AAGAACCTCGTATTGTGTTGC	CCCATTTAGGCTTCTAGAGAC
Turquoise	Phbou.10G1610	PbbHLH	TTGATTCCAGTGCCATCCATG	TCAGATGATGAAACAGCTCCT
Turquoise	Phbou.04G0101	PbWRKY	TCTCCATTTCGCCTATTCCCA	TGGCACAACATCTTCTAGCAA
Turquoise	Phbou.01G1868	PbHSF	CAACATGGTCAGCGTCGTTCC	GTATCGGTGTAGCCTCAACCC
Reference gene	/	PbUBQ4	ACGATTACTCTGGAGGTGG	ACGGAGGACAAGGTGAA
Reference gene	/	PbEF1α	CATTCAAGTATGCGTGGGT	ACGGTGACCAGGAGCA

## Sheet: Table S2
TABLE S2 Transcriptome sequencing quality report of P. bournei after drought induced
Sample name	Reads number	Q20	Q30	GC content	Mapping rate（%）	Unique mapping rate（%）
L_0h_1	42060284	0.9996	0.9787	0.44	82.56	54.74
L_0h_2	36730168	0.9999	0.9816	0.46	89.53	42.95
L_0h_3	44385888	0.9998	0.9777	0.46	83.75	58.11
L_1h_1	51236424	0.9998	0.9805	0.46	81.7	57.63
L_1h_2	49930120	0.9999	0.9784	0.455	73.07	52.77
L_1h_3	40359354	0.9999	0.9786	0.46	81.04	57.94
L_24h_1	49945112	0.9998	0.9779	0.46	71.06	47.38
L_24h_2	44177082	0.9997	0.9785	0.46	78.74	54.1
L_24h_3	43084722	0.9998	0.978	0.46	76.34	48.46
L_72h_1	43074134	0.9998	0.9789	0.46	73.98	53.13
L_72h_2	42973754	0.9998	0.9779	0.46	78.57	49.21
L_72h_3	49749428	0.9998	0.9792	0.455	76.02	54.79
R_0h_1	54808180	0.9999	0.9789	0.45	89.15	62.73
R_0h_2	51266546	0.9999	0.9766	0.455	89.51	61.8
R_0h_3	49269662	0.9999	0.9768	0.455	89.35	61.83
R_1h_1	52101442	0.9999	0.9786	0.455	89.18	61.99
R_1h_2	47974180	0.9999	0.9794	0.45	89.13	62.59
R_1h_3	50128272	0.9999	0.9778	0.45	88.94	62.62
R_24h_1	46190374	0.9999	0.9801	0.455	87.72	58.52
R_24h_2	47227896	0.9999	0.98	0.45	87.56	59.82
R_24h_3	43490488	0.9999	0.9794	0.45	89	63.18
R_72h_1	40936462	0.9999	0.9795	0.45	89.32	63.38
R_72h_2	52636184	0.9999	0.9811	0.45	89.46	63.17
R_72h_3	45151532	0.9999	0.979	0.45	88.82	62.17

## Sheet: Table S3
Table S3 The TPM values of DEGs in P. bournei
Gene ID	GO. Biological Process	GO. Cellular Component	GO. Molecular Function	KEGG Ortholog	L_0h_1	L_0h_2	L_0h_3	L_1h_1	L_1h_2	L_1h_3	L_24h_1	L_24h_2	L_24h_3	L_72h_1	L_72h_2	L_72h_3	R_0h_1	R_0h_2	R_0h_3	R_1h_1	R_1h_2	R_1h_3	R_24h_1	R_24h_2	R_24h_3	R_72h_1	R_72h_2	R_72h_3
Phbou.001C002					1.84026	2.06391	1.69101	2.02667	2.78887	1.66942	40.3611	41.8525	3.5378	1.69346	2.93727	1.33302	2.12396	0.20782	5.61735	0.105059	0.78632	0.58984	52.902	24.7049	64.6195	0.719595	0.318001	0.612357
Phbou.001C003					0	0	0	0	0.155214	0	17.2125	19.1121	0	0	0	0	0	0.555177	2.2684	0	0	0	30.7226	20.8325	36.6255	0	0	0
Phbou.001C004	GO:0006468(protein phosphorylation)		GO:0004672(protein kinase activity),GO:0005524(ATP binding)		6.93791	5.80717	6.76468	7.0989	4.86832	5.58551	9.47009	10.6414	6.51877	2.86376	4.72383	5.10342	3.44281	5.89512	14.5662	7.70251	1.487	9.13805	7.30522	4.54669	9.07933	1.19333	1.31839	0.935327
Phbou.001C012	GO:0006468(protein phosphorylation),GO:0048544(recognition of pollen)		GO:0005524(ATP binding),GO:0004674(protein serine/threonine kinase activity),GO:0004672(protein kinase activity)		3.814	6.89932	6.12207	5.06224	4.36245	6.70086	7.86488	8.19264	3.49595	3.36535	3.21076	4.20607	6.49551	7.70379	27.5751	8.43388	6.00297	11.6985	3.98255	3.21115	7.92297	4.6214	4.73026	5.81229
Phbou.004C002				K15503 ANKRD44; serine/threonine-protein phosphatase 6 regulatory ankyrin repeat subunit B	7.88835	10.6514	6.34248	10.5163	15.6281	7.75236	9.77086	12.3946	17.1307	28.885	24.482	14.5448	6.17801	5.34498	6.01974	5.46034	11.9375	9.00732	9.03777	12.5019	12.3291	18.5074	10.9902	18.768
Phbou.004C003					1.33249	1.07722	1.37347	1.26934	1.61328	1.16674	3.58225	3.78382	2.00476	1.67934	2.31174	1.88844	0.573133	0.0588825	2.739	0.1786	1.03969	0.668486	3.43948	2.89888	7.93202	1.38642	1.48665	1.90851
Phbou.004C006					22.6287	20.1985	17.925	29.9765	25.7813	23.7517	3.91736	5.60587	25.1255	17.2204	18.7343	17.9242	8.44157	27.9941	35.5393	17.2041	42.7834	32.5604	5.94008	10.8094	14.4846	29.5737	30.909	36.4235
Phbou.006C002	GO:0016567(protein ubiquitination)		GO:0005515(protein binding),GO:0004842(ubiquitin-protein transferase activity)		25.5376	23.338	36.0073	28.5078	13.4186	36.6718	13.972	14.2248	7.4402	5.39352	7.92945	17.302	0.0552216	3.06361	2.13976	1.95026	8.37172	7.89008	0.244186	0.88561	0.471115	4.00746	2.38733	8.09098
Phbou.006C005	GO:0016114(terpenoid biosynthetic process)		GO:0008661(1-deoxy-D-xylulose-5-phosphate synthase activity)	K01662 dxs; 1-deoxy-D-xylulose-5-phosphate synthase [EC:2.2.1.7]	11.2329	12.3302	11.4019	11.0988	13.8666	10.2036	1.50377	2.77634	11.0595	5.75029	8.23233	9.69938	2.72294	5.44376	5.22799	3.5164	4.48182	5.57939	1.39467	2.26969	3.34852	5.55012	3.81787	7.9311
Phbou.006C008	GO:0006629(lipid metabolic process)		GO:0008081(phosphoric diester hydrolase activity)	K01054 MGLL; acylglycerol lipase [EC:3.1.1.23]	159.171	154.829	155.903	160.966	185.589	145.685	92.2558	88.5418	123.083	123.05	125.727	153.886	10.2264	25.5317	23.2927	24.9001	53.8583	21.4829	35.5651	19.1272	42.7366	86.5279	44.9454	80.8233
Phbou.007C013					4.71794	3.38704	2.67147	3.69844	2.34788	1.77676	0	0.0594864	1.04591	0.91525	0.895505	1.23937	5.47471	2.38462	3.48675	1.36273	3.36712	1.65524	0.0637492	0.902588	0	4.59517	3.7282	4.79632
Phbou.008C001	GO:0006355(regulation of transcription, DNA-templated)		GO:0003700(DNA-binding transcription factor activity),GO:0003677(DNA binding)		2.83478	2.03132	0	8.94164	0.374654	1.22002	0.54874	0.615103	0.675933	0.454995	0.491046	0.156285	48.327	311.167	456.906	15.3103	12.338	133.311	1.31836	0.24137	1.97832	0.371212	1.43539	0.631784
Phbou.009C001					51.8925	69.6454	48.7503	58.5936	62.6676	49.9862	60.0815	65.698	68.4759	53.9575	45.5909	93.4778	19.2511	18.7372	18.5398	13.1558	18.3802	20.1889	63.1519	68.539	80.0381	20.4249	16.1939	19.8349
Phbou.009C002	GO:0006979(response to oxidative stress),GO:0055114(oxidation-reduction process),GO:0042744(hydrogen peroxide catabolic process)		GO:0004601(peroxidase activity),GO:0020037(heme binding)	K00430 E1.11.1.7; peroxidase [EC:1.11.1.7]	16.6074	20.7813	14.0865	14.1558	18.5756	14.2903	55.4719	58.0043	17.5583	10.8234	15.4216	22.4524	29.5032	12.5363	60.9598	13.037	29.3632	22.365	129.167	148.543	177.881	40.9894	28.9795	30.29
Phbou.009C003				K00847 E2.7.1.4, scrK; fructokinase [EC:2.7.1.4]	0	0	0.314645	0	0.324327	0.310628	8.14335	7.65436	0	0.393876	0.303632	0.676456	7.33953	0	8.02145	0	0.365776	0	75.6091	20.5465	55.1236	0	0.443777	0.341823
Phbou.009C005					0	0	0	0	0	0	10.9595	12.2019	0	0	0	0	0	0	0	0	0	0	3.96958	8.28415	9.69426	0	0	0
Phbou.010C001	GO:0055114(oxidation-reduction process)		GO:0005506(iron ion binding),GO:0016705(oxidoreductase activity, acting on paired donors, with incorporation or reduction of molecular oxygen),GO:0020037(heme binding)		1.05277	0.671142	0.928688	0.483291	1.00513	1.83366	2.20325	2.94681	2.69852	4.9408	3.76397	1.89676	17.2054	10.0152	17.0034	39.292	9.01468	16.7637	30.5797	23.8463	11.6891	17.8431	35.8893	12.6618
Phbou.010C003	GO:0055114(oxidation-reduction process)		GO:0016705(oxidoreductase activity, acting on paired donors, with incorporation or reduction of molecular oxygen),GO:0005506(iron ion binding),GO:0020037(heme binding)		4.03563	2.77195	2.42726	2.3817	2.87261	2.3519	0	0.190171	7.10522	6.92097	7.67755	7.29606	0.282289	1.07721	0.989659	2.34579	1.30634	1.82266	0.611394	1.98997	0.0764543	3.27086	2.97965	2.83225
Phbou.010C005	GO:0055114(oxidation-reduction process)		GO:0005506(iron ion binding),GO:0016705(oxidoreductase activity, acting on paired donors, with incorporation or reduction of molecular oxygen),GO:0020037(heme binding)		3.90428	1.83553	3.00979	1.69427	1.37448	1.57971	1.43796	1.28949	2.21409	4.33999	4.7427	2.21152	25.0204	96.641	53.1109	119.545	44.1568	90.898	115.173	174.108	88.2603	62.013	101.988	53.0199
Phbou.011C008				K03031 PSMD8, RPN12; 26S proteasome regulatory subunit N12	38.1095	38.9224	34.3007	38.9657	42.2867	38.167	84.9675	94.6718	47.9876	56.4836	53.3759	46.4707	33.8839	56.6475	59.713	52.9169	69.2464	52.9743	109.434	125.518	135.179	63.6386	51.7859	65.4538
Phbou.013C004					0.81852	0.43484	0.322343	0.548993	0.465167	0.127291	10.8454	11.3874	0.449588	0.807025	0.746545	0.623705	0.289196	1.42614	2.46531	0.420556	0.299779	0.0843273	5.91903	5.49418	4.05722	0.329209	1.09112	0.420223
Phbou.014C001		GO:0031966(mitochondrial membrane)		K18182 COX16; cytochrome c oxidase assembly protein subunit 16	36.7859	31.0151	30.3316	31.6549	35.0448	36.112	19.0884	18.7701	41.9894	38.8195	43.1186	37.2281	27.0501	30.8785	27.2793	23.9633	46.5755	44.2938	15.0351	18.8897	15.2463	36.237	28.7966	36.0992
Phbou.014C002			GO:0003824(catalytic activity),GO:0043169(cation binding)	K14497 PP2C; protein phosphatase 2C [EC:3.1.3.16]	60.8682	41.6219	35.1892	42.1234	73.5091	49.6877	32.4814	51.6974	73.3951	112.874	126.515	76.2432	12.9758	17.7946	16.498	2.43694	98.3656	39.8635	15.3325	25.2262	135.796	89.105	86.2851	120.999
Phbou.014C005					57.8021	53.4559	62.7505	61.5899	68.2396	63.0448	28.9819	31.1643	54.7367	35.4949	38.9022	57.3821	10.5074	10.9088	28.5719	7.58266	22.3572	6.61156	7.68563	6.82234	16.9849	22.6634	17.7355	22.6343
Phbou.014C006					9.10648	5.09245	7.22281	5.83401	5.08444	6.43494	39.8945	35.7754	6.75698	4.63106	3.4	3.59803	4.74152	0.649511	18.9852	0	0	0	44.1298	23.9823	43.7476	0	0	0.191383
Phbou.015C005	GO:0055114(oxidation-reduction process)		GO:0005506(iron ion binding),GO:0016705(oxidoreductase activity, acting on paired donors, with incorporation or reduction of molecular oxygen),GO:0020037(heme binding)	K20667 CYP716A; beta-amyrin 28-monooxygenase [EC:1.14.14.126]	13.6133	10.8222	13.0567	12.7402	10.0939	12.6569	20.1939	16.4222	11.2071	33.3612	20.744	11.5884	3.60286	7.95723	16.5487	9.0058	37.5718	18.6799	14.2885	34.6777	15.3047	35.832	28.8042	27.9725
Phbou.01G0008	GO:0055085(transmembrane transport)	GO:0016021(integral component of membrane)	GO:0022857(transmembrane transporter activity)	K15287 SLC35F1_2; solute carrier family 35, member F1/2	6.12125	6.46997	5.69509	6.68587	8.76928	5.44886	9.9704	11.5268	8.29464	21.0795	19.3708	11.2614	7.19108	16.9794	12.7101	18.2154	26.1962	29.9356	17.2142	21.4778	14.6498	36.3974	12.8915	28.3763
Phbou.01G0017					6.9521	6.38351	5.79674	8.50703	3.5363	6.33005	9.79761	7.48255	3.57501	2.25097	2.53436	4.12023	0.466997	1.70105	3.67394	2.77822	1.73282	2.66156	5.31007	2.54012	4.70851	3.32257	2.63627	4.85803
Phbou.01G0033					28.4119	22.006	24.3019	13.5749	18.1083	19.0778	0.631487	0.929062	15.3141	6.59743	14.4099	9.4422	0	0.539756	0.339291	0.545722	0	0.382987	0	0.648123	2.49008	1.86895	3.30368	0.954257
Phbou.01G0035			GO:0005515(protein binding),GO:0043531(ADP binding)	K13459 RPS2; disease resistance protein RPS2	8.59489	6.37476	6.98331	6.58267	5.27688	6.09071	4.84114	3.88748	5.33991	1.93897	3.42011	3.55582	0	0.629155	1.0952	0.68504	0.335712	0.58378	1.33909	0.203396	1.56289	1.10601	0.518385	1.02675
Phbou.01G0040					28.8606	20.0019	22.4543	25.4493	16.9843	18.1807	32.0534	29.73	14.9269	7.17881	9.74298	10.2453	0.797116	7.44491	15.4436	7.22611	5.63379	5.70518	12.5428	8.67143	12.5019	9.48652	5.92383	6.66883
Phbou.01G0043					74.402	103.936	82.3924	65.3256	46.9004	64.5175	46.9826	63.9195	42.8795	28.8088	30.6845	25.4939	20.1743	10.6872	9.97516	14.7345	10.8239	13.3279	15.3328	13.6106	9.8607	20.1846	16.3532	28.6277
Phbou.01G0044					5.91756	5.48135	5.18665	9.97337	5.00133	6.77219	67.2985	62.1144	3.69483	2.30386	5.32802	4.85599	10.9578	10.4867	72.5114	3.89801	5.83499	7.87858	300.967	73.886	321.575	7.68938	5.66344	7.45229
Phbou.01G0048					2.02801	1.3339	1.77156	1.93269	1.10762	1.7585	0.636803	0.696263	1.01266	0.678627	0.738003	0.780467	0.0260555	0.30338	0.594552	0.63151	0.540181	0.455856	2.30431	0.26786	1.03735	0.939251	0.505185	0.736178
Phbou.01G0051					6.15493	8.71951	6.08305	7.61084	7.15119	4.76461	4.12023	4.41341	5.2589	4.27941	6.20973	5.99857	2.48069	3.9851	6.23346	2.15512	7.65599	5.12922	15.7276	5.84238	13.3395	11.8733	8.50867	12.0154
Phbou.01G0059				K13459 RPS2; disease resistance protein RPS2	41.8781	24.263	33.9642	34.8276	28.3696	28.8231	28.7778	31.0572	22.3635	13.1949	14.3695	13.6687	0.525372	10.9493	11.342	12.5516	11.8645	10.7236	9.48227	2.96285	7.1145	21.1458	13.3327	12.0873
Phbou.01G0060			GO:0005515(protein binding),GO:0043531(ADP binding)	K13459 RPS2; disease resistance protein RPS2	14.0302	10.6508	12.2886	14.4797	10.7463	12.0284	5.91478	5.8899	8.66228	5.39849	6.2626	5.17586	0.187819	0.578884	2.11055	1.01449	1.21683	1.17748	3.70176	1.13534	2.7418	1.84408	1.0039	1.18263
Phbou.01G0062			GO:0005515(protein binding),GO:0043531(ADP binding)	K13459 RPS2; disease resistance protein RPS2	2.74039	7.53611	9.24303	9.55291	1.97878	1.68462	2.33852	2.10567	1.61147	1.24606	1.88682	1.45216	0	0.131071	1.15348	0.364428	0.537252	0.930018	1.16857	0.0786928	0.907009	0.816916	0.551541	1.04276
Phbou.01G0064			GO:0043531(ADP binding),GO:0005515(protein binding)	K13459 RPS2; disease resistance protein RPS2	35.5054	32.5171	37.9544	31.8328	22.1127	27.0231	21.2654	26.0937	16.2551	10.5869	11.6447	11.8406	1.33245	4.37297	9.72856	6.17061	5.20353	5.26138	20.2713	5.61622	18.0338	9.29573	4.68398	12.1009
Phbou.01G0067					46.8078	49.0389	49.7395	56.2935	35.3194	46.4951	21.3515	24.7035	23.3482	15.2804	19.7559	19.7339	0.603619	6.64441	10.9151	8.41971	8.04484	7.48046	11.5482	3.9892	18.8822	14.0495	6.30359	13.1566
Phbou.01G0069			GO:0005515(protein binding),GO:0043531(ADP binding)	K13459 RPS2; disease resistance protein RPS2	7.04662	4.88909	6.51755	5.58428	4.26721	4.92532	6.59341	5.5014	3.60259	1.99318	2.15111	2.09953	0.0380934	2.30905	1.72208	2.59177	2.02374	1.86055	1.54008	0.399447	1.37217	3.00838	2.48524	2.23717
Phbou.01G0070				K13459 RPS2; disease resistance protein RPS2	59.5667	44.4071	53.9755	46.8166	39.7216	44.0948	51.139	41.4545	38.5287	18.5312	27.6293	30.8458	2.09303	6.06004	4.93986	5.00044	3.37772	4.57735	3.55786	1.97175	4.54526	7.98721	3.94846	8.34063
Phbou.01G0082					18.3121	19.2731	18.2873	16.2217	16.1665	18.4927	7.12135	7.2534	15.1296	16.0564	15.4413	18.2246	0.113936	4.79928	3.38474	4.26057	8.1936	5.48179	4.03054	2.53002	3.67211	11.3488	6.00035	11.3131
Phbou.01G0087			GO:0005515(protein binding),GO:0043531(ADP binding)	K13459 RPS2; disease resistance protein RPS2	5.60728	4.16144	4.19449	4.23335	3.66703	4.01825	3.08251	2.53045	2.78069	1.78913	1.84394	2.45483	0.376317	0.859155	1.22415	0.969993	0.921043	0.772182	1.21502	0.533018	2.35172	1.58661	1.5995	4.45554
Phbou.01G0088			GO:0043531(ADP binding)	K13459 RPS2; disease resistance protein RPS2	0.354529	0.0627813	0.347492	0.143847	0	0	0.327887	0.597254	0.0504861	0.0271872	0.125749	0.140077	0.896308	0.600553	1.18286	0.344075	0.479704	0.596575	5.19428	1.39418	4.359	0.415892	0.796422	0.94377
Phbou.01G0094					8.38103	9.06331	9.66907	9.95781	11.4921	9.15602	14.3991	16.1405	10.2827	12.1039	10.5684	10.7473	6.96343	3.33453	15.1681	8.98014	12.4638	5.20527	47.0824	20.5296	34.0111	16.6683	10.947	19.9009
Phbou.01G0100					13.3218	19.0166	18.5021	33.5275	18.378	15.277	23.8218	36.5299	17.0736	21.8978	19.153	13.7414	4.02413	7.02831	14.1636	10.7635	29.7212	14.5209	6.10093	23.3324	10.1086	26.0539	33.0543	25.9477
Phbou.01G0101	GO:0055085(transmembrane transport)	GO:0016021(integral component of membrane),GO:0016020(membrane)	GO:0022857(transmembrane transporter activity),GO:0005215(transporter activity)	K08150 SLC2A13, ITR; MFS transporter, SP family, solute carrier family 2 (myo-inositol transporter), member 13	97.0592	63.8587	57.4338	86.8154	130.551	71.982	72.6757	86.5564	107.85	257.455	292.215	164.874	15.2647	283.818	82.1352	151.87	144.244	118.442	109.081	160.663	362.1	202.058	145.037	217.571
Phbou.01G0113	GO:0006468(protein phosphorylation)		GO:0005515(protein binding),GO:0004672(protein kinase activity),GO:0005524(ATP binding)		0.791728	0.579196	0.887329	1.11041	1.34245	1.17271	2.68543	2.3009	0.815089	0.304566	0.67673	0.861529	0.166921	0.105533	0.132676	0.133374	1.61383	0.205924	0.340667	0.0316801	0.146057	2.74062	1.81669	1.95904
Phbou.01G0114			GO:0005509(calcium ion binding)	K13448 CML; calcium-binding protein CML	24.8663	22.0392	22.1835	15.3838	11.9302	19.9959	19.0189	17.3425	9.60885	2.41474	7.84482	14.6632	0	0	0.319333	0.128405	0.160176	0	0	0.457498	0.23436	0.351802	0	0
Phbou.01G0124	GO:0006412(translation)	GO:0005840(ribosome)	GO:0003735(structural constituent of ribosome)	K02982 RP-S3, rpsC; small subunit ribosomal protein S3	5.55687	4.9553	7.44043	3.8306	4.73698	3.99679	5.54572	4.28204	5.08704	1.91759	1.90059	3.99905	0.196333	2.21879	1.77511	1.32559	0.635994	0.572492	1.61231	0.48441	2.41942	0.838116	1.38892	1.66417
Phbou.01G0125				K03969 pspA; phage shock protein A	76.51	80.7039	93.2782	75.9362	70.2238	82.2038	53.9373	46.7903	58.0399	36.1712	39.587	48.5599	1.42398	1.20038	3.01825	1.02402	2.69671	1.01144	2.58328	1.12608	1.869	2.38994	1.83679	4.90761
Phbou.01G0126					7.55839	7.24348	8.74298	1.46895	0.168449	1.12934	0.352458	0.432122	0.379885	0.204571	0.709652	0.0878344	112.088	198.982	47.627	194.328	35.6206	188.536	35.2873	25.8646	12.9252	20.3411	54.7411	14.2029
Phbou.01G0131			GO:0003676(nucleic acid binding),GO:0008270(zinc ion binding)		1.80361	2.01216	1.19328	2.35221	0.819998	2.45426	2.68084	3.57601	0.924625	0.746878	0.575755	0.962035	17.3075	19.2479	38.2567	22.7968	10.8663	18.34	5.7484	16.0685	3.89016	6.72821	10.5188	8.96641
Phbou.01G0144	GO:0006886(intracellular protein transport),GO:0016192(vesicle-mediated transport)		GO:0005515(protein binding)	K20183 VPS39, VAM6; Vam6/Vps39-like protein vacuolar protein sorting-associated protein 39	3.26225	2.05551	1.42215	2.69123	3.88035	3.42739	9.11145	6.94585	3.79206	3.76996	4.19783	2.83266	0.938164	2.00481	8.04605	1.24736	4.03587	1.80551	21.8092	6.43493	18.7823	2.61653	1.82882	1.63587
Phbou.01G0149					4.94669	6.28574	5.67571	6.69541	3.68497	5.05748	2.34489	2.80668	3.3841	2.58361	2.48957	1.50547	0.0661307	0.747354	2.1354	1.06473	0.771198	0.337457	1.71278	0.571073	1.9433	0.988059	0.623771	1.40136
Phbou.01G0153				K22522 LOG; cytokinin riboside 5'-monophosphate phosphoribohydrolase [EC:3.2.2.-]	56.3591	48.8787	49.6287	39.4779	53.1931	52.247	0	3.01945	44.1557	32.4373	45.5606	48.3913	10.0477	8.09634	15.5226	9.61835	48.7587	15.511	0.995639	11.6662	0	49.3402	47.3871	65.128
Phbou.01G0160			GO:0005515(protein binding)		21.0032	42.1796	20.4874	22.2745	42.6729	15.4102	112.936	159.178	28.2001	30.2659	32.1318	36.9329	139.13	163.816	292.951	147.325	190.681	175.548	229.818	237.878	288.588	365.246	321.081	324.685
Phbou.01G0165					0.18652	0.346811	0.154253	0.145952	0	0	0.221791	1.19645	0.119525	0.12873	0	0.165814	17.714	3.98103	32.8897	21.6585	11.1776	4.43891	18.9414	22.6495	32.009	5.31693	3.55347	8.54642
Phbou.01G0169					1.74685	1.37656	2.24724	1.32135	0.959647	1.06173	1.21169	1.10356	0.429106	0.200937	0.402736	1.08705	0.561641	0.177544	1.32065	0.284219	3.37748	0.230958	0.218333	0.195424	1.09209	1.35247	0.498067	1.81357
Phbou.01G0172	GO:0006468(protein phosphorylation)		GO:0005515(protein binding),GO:0004672(protein kinase activity),GO:0005524(ATP binding)		114.505	109.483	123.869	109.728	91.0145	101.699	82.4638	82.3145	87.884	34.0184	60.0281	83.0752	12.9194	37.1981	32.5371	24.9045	100.179	56.3901	20.9788	39.0705	49.2939	153.582	83.5964	101.172
Phbou.01G0173					57.3549	51.5191	53.4668	60.9966	51.333	49.1648	37.5597	45.8876	47.5847	17.5931	29.1883	39.0825	0.822321	18.5864	13.8077	12.8126	35.1622	22.3797	14.1987	16.2312	18.1884	44.4647	31.0258	27.2171
Phbou.01G0175	GO:0006468(protein phosphorylation)		GO:0004672(protein kinase activity),GO:0005524(ATP binding)	K08867 WNK, PRKWNK; WNK lysine deficient protein kinase [EC:2.7.11.1]	2.18522	2.53287	1.59595	4.05646	1.87086	3.05848	2.36222	2.41621	2.58241	2.93799	2.899	2.11924	3.62171	42.0545	37.4956	19.1599	10.0768	31.7229	3.83082	4.9528	2.55488	3.95503	5.16393	4.86147
Phbou.01G0181			GO:0005515(protein binding)		15.0345	15.9189	12.62	16.2016	18.2413	15.1206	25.4244	26.575	17.7685	20.5732	17.1881	16.9574	52.4171	32.2003	90.6364	12.1885	46.0131	48.5846	20.0916	15.6184	18.9774	23.654	21.9256	28.2616
Phbou.01G0194	GO:0046854(phosphatidylinositol phosphorylation),GO:0046855(inositol phosphate dephosphorylation)		GO:0008934(inositol monophosphate 1-phosphatase activity)	K10047 VTC4; inositol-phosphate phosphatase / L-galactose 1-phosphate phosphatase [EC:3.1.3.25 3.1.3.93]	11.5697	8.17027	5.6787	5.96194	7.6175	7.52614	31.5417	39.7406	9.49362	16.8466	15.0135	11.7906	2.72185	5.30594	8.6538	4.34966	6.60151	6.81745	3.96786	11.6232	5.95413	9.63301	2.96234	10.1412
Phbou.01G0195				K08272 CAB39, MO25; calcium binding protein 39	2.10578	0.647668	0.427735	1.32978	1.07075	1.08585	2.50398	3.74856	1.70453	2.14177	1.06139	0.591164	1.97357	4.05521	2.61992	2.05002	1.13656	1.35877	1.4545	1.75838	0.103934	1.32614	1.55129	0.597448
Phbou.01G0196				K06911 K06911; uncharacterized protein	11.1292	15.1906	15.1215	10.8286	13.218	13.3857	9.26854	12.1048	10.8445	7.30703	13.8826	9.53552	5.4431	81.5941	8.09564	52.3845	14.9607	9.19836	4.06359	7.37616	1.71989	4.10734	7.58453	10.3859
Phbou.01G0203					12.9464	17.7524	7.54183	10.704	46.2548	12.4979	45.3702	63.4168	34.4372	254.434	128.506	83.9085	543.091	377.27	462.444	124.503	1071.19	352.04	104.537	459.692	197.825	980.141	1100.63	855.963
Phbou.01G0204					6.91678	9.08315	5.65593	4.17584	5.65332	3.68019	6.09924	6.39014	4.9802	5.36376	3.63865	5.8035	2.03742	1.02685	2.43297	2.31599	1.64376	1.6814	6.70235	4.64751	14.2116	8.25984	1.75256	6.09793
Phbou.01G0205				K06911 K06911; uncharacterized protein	58.9534	47.9637	44.2776	54.1697	53.3437	51.2994	78.1608	98.3625	58.6751	71.314	54.4984	34.333	22.1394	68.2367	32.5992	19.9088	28.1133	27.8517	5.75406	19.4307	8.75441	12.3313	17.3029	14.5532
Phbou.01G0207			GO:0005509(calcium ion binding)		0	0	0.217581	0	0	0	0.0782117	0.0767116	0	0	0	0	32.5996	37.7037	105.644	16.5594	4.29996	77.033	516.599	8.9102	20.9715	2.31475	0.306878	0.393959
Phbou.01G0209			GO:0005509(calcium ion binding)		0.134953	0.501856	0.446426	0.140801	0	0	0	0.550879	0	0	0.0718	0	604.116	1191.66	273.403	362.503	197.469	1284.09	612.114	23.9638	42.6488	81.3084	123.41	27.9676
Phbou.01G0210			GO:0005509(calcium ion binding)		0	0	0.062804	0	0	0	0.135453	0	0	0	0	0	27.6658	64.7192	75.6158	24.816	7.73904	111.642	147.572	3.47553	9.93458	2.8062	1.59443	0.818747
Phbou.01G0211			GO:0005509(calcium ion binding)		0.190337	0.741523	0.209879	0.198585	0	0	0	0.0739961	0	0	0.0675111	0	372.201	1110.55	192.946	356.627	183.558	1191.55	197.929	18.0413	9.51958	79.9347	131.135	27.361
Phbou.01G0212					0	0.702764	0.364667	0.0985836	0	0	0	0.0551009	0	0	0.100544	0	380.823	760.026	179.233	247.84	142.197	826.365	296.959	13.838	18.9623	53.338	92.2852	19.8083
Phbou.01G0213		GO:0005737(cytoplasm)	GO:0005094(Rho GDP-dissociation inhibitor activity)	K12462 ARHGDI, RHOGDI; Rho GDP-dissociation inhibitor	3.43387	2.16937	2.93363	2.22706	0.808719	1.48177	2.46464	2.09265	1.1498	1.15295	1.74466	1.7601	3.15223	33.7688	5.09925	11.3807	8.64485	21.9976	5.25852	1.20815	2.03074	4.92096	4.66684	3.33527
Phbou.01G0214					0.259133	1.92731	0.761971	1.44193	2.06173	0.564183	12.2227	22.0121	1.05169	0.715384	0.597433	0.716697	27.9001	27.5666	90.229	23.6107	34.3245	24.5434	32.982	21.1889	34.264	19.8198	38.8232	25.2993
Phbou.01G0217			GO:0005509(calcium ion binding)		5.91429	14.4677	2.42661	7.8926	4.06459	5.24046	9.64948	16.5226	6.16971	6.07533	2.34168	6.68426	1151	1201.94	437.085	698.775	570.184	1954.06	930.886	71.8437	57.7841	146.375	284.71	55.3606
Phbou.01G0218			GO:0005509(calcium ion binding)		5.94162	11.7241	3.20898	7.71724	3.85902	5.41202	7.78611	9.97023	5.82778	4.43548	3.03215	5.17425	352.017	403.249	218.776	277.93	176.108	701.065	428.6	27.0074	29.3376	36.87	80.053	19.3192
Phbou.01G0225					13.5769	12.6303	17.2331	13.3783	15.0201	15.0754	10.5476	10.099	9.51231	5.12246	6.35663	9.47697	0.776036	0.245318	0.424069	0.217026	1.62434	0.217583	2.14945	0.699604	1.98053	0.764489	1.2669	1.04813
Phbou.01G0239			GO:0016788(hydrolase activity, acting on ester bonds)		9.65426	7.4785	12.5334	9.67566	10.919	9.26708	12.8371	15.697	4.81518	2.95407	5.06053	5.29891	0.376386	0.0966727	0.243074	0.390965	0.487701	0.411568	0	0.0580408	0	0.468632	0.443777	0.569706
Phbou.01G0248				K14007 SEC24; protein transport protein SEC24	39.899	32.2362	35.9755	37.2917	49.6009	33.9328	31.6293	34.9004	34.0905	33.5608	36.4853	33.7456	10.6902	18.164	28.943	17.0835	31.6992	17.9837	40.7779	41.0853	70.5449	46.8049	46.2156	48.7916
Phbou.01G0260	GO:0006468(protein phosphorylation)		GO:0004674(protein serine/threonine kinase activity),GO:0005524(ATP binding),GO:0004672(protein kinase activity)	K20714 OXI1; serine/threonine-protein kinase OXI1 [EC:2.7.11.1]	0.377179	0.601131	0.233947	0.639476	0.562674	0.56457	0.19622	0.714839	0.302128	0.260318	0.827781	0.223539	20.4992	25.493	32.6523	25.6294	6.1343	32.3352	5.53924	6.09922	2.69702	3.35166	8.21234	3.69936
Phbou.01G0261			GO:0008270(zinc ion binding)		16.0706	16.155	15.389	15.9476	14.6952	16.4421	15.8768	15.5018	17.4219	19.5143	17.8076	14.8715	39.3675	71.598	53.2668	52.8538	44.35	67.4756	28.9211	33.9909	28.3659	37.0241	54.6533	36.4762
Phbou.01G0262			GO:0005515(protein binding)		2.52804	4.02907	2.04714	3.09092	2.604	3.31102	0.657581	2.62594	1.97438	0.926911	2.43784	1.21734	132.902	114.178	150.258	153.677	63.1409	215.644	66.3046	42.2297	28.6709	39.9244	43.1867	37.5236
Phbou.01G0265			GO:0005524(ATP binding),GO:0016887(ATPase activity)		50.5617	54.8932	47.2767	53.592	54.5224	52.0897	64.268	66.7882	56.2859	60.4975	54.2454	48.2067	11.967	32.7656	40.6599	27.4023	17.4922	46.1542	14.4117	16.4721	15.535	22.1874	17.0058	16.9892
Phbou.01G0267	GO:0016567(protein ubiquitination)		GO:0004842(ubiquitin-protein transferase activity),GO:0005515(protein binding)		23.0738	17.1243	16.3179	18.6073	18.2792	17.4693	11.9238	11.6344	21.5231	9.96199	12.7561	17.9933	0.978279	2.04539	5.89665	3.56551	15.1	4.60418	6.80865	22.4643	22.4188	39.5878	13.2477	31.3398
Phbou.01G0269					0.137542	0	0.0505545	0	0	0	0	0	0	0	0	0	7.39301	5.9645	17.1647	23.7919	5.28927	4.36439	8.30893	20.1431	1.97773	3.67873	7.84326	3.73465
Phbou.01G0271					2.31202	3.93637	3.40944	4.53379	1.32976	2.88074	19.9401	23.7811	0.749714	1.03816	1.95628	1.71693	0.110229	0	0.0355934	0	0	0.0401773	0.0696318	0.135983	0	0	0	0.0667377
Phbou.01G0293			GO:0005515(protein binding)		4.53689	4.03876	3.41401	5.85289	5.40054	3.77087	7.43609	10.1179	5.93248	6.38938	7.17617	5.26866	3.97272	4.3619	18.214	4.78812	8.52701	7.33959	3.94637	4.75128	5.80689	4.96255	4.57677	4.44334
Phbou.01G0299					12.4575	12.8808	11.3857	20.979	25.1351	23.5729	13.1729	16.1868	24.0561	30.9867	41.3243	34.6856	3.39118	11.3868	3.36521	5.2838	25.2929	19.8371	20.534	18.3666	58.9603	38.6627	73.5309	54.7849
Phbou.01G0306			GO:0005515(protein binding)		44.5623	38.4181	41.1784	33.0226	36.6681	32.6107	58.5296	40.0367	32.8559	22.7333	31.2272	36.3317	1.30745	1.03327	2.46816	0.487522	6.62448	1.85734	4.9979	4.28048	12.648	5.17585	7.72094	7.55061
Phbou.01G0308	GO:0055085(transmembrane transport)	GO:0016021(integral component of membrane)	GO:0005524(ATP binding),GO:0016887(ATPase activity),GO:0042626(ATPase activity, coupled to transmembrane movement of substances)		19.0254	27.4666	28.8379	6.0797	3.49632	39.5013	10.6145	5.97037	10.0272	7.7711	5.28655	2.40785	0.0229671	0.353938	0.993771	1.53876	0.818387	1.0213	1.14616	0.736664	1.04502	0.669961	0.974855	0.709174
Phbou.01G0315	GO:0006006(glucose metabolic process),GO:0055114(oxidation-reduction process)		GO:0004345(glucose-6-phosphate dehydrogenase activity),GO:0050661(NADP binding)	K00036 G6PD, zwf; glucose-6-phosphate 1-dehydrogenase [EC:1.1.1.49 1.1.1.363]	12.685	10.7623	6.113	10.1956	20.7403	8.8581	14.1228	16.3505	21.2912	26.407	25.5358	18.4661	11.7496	20.781	27.9028	25.1046	27.751	19.0008	21.6091	32.5217	34.9289	20.7137	26.1869	30.6388
Phbou.01G0322				K15172 SUPT5H, SPT5; transcription elongation factor SPT5	0.51671	0.732008	0.379842	0.1797	0.587296	0.0937482	0.61442	0.703074	0.882975	1.3076	1.28291	0.306234	1.9595	3.32606	6.2723	4.42477	5.51959	5.83796	22.819	13.1376	25.5199	12.8503	10.045	8.45936
Phbou.01G0324					8.95317	11.4202	9.54668	10.8585	11.3643	12.2448	8.07923	8.53383	11.4747	17.628	14.242	10.6393	18.1191	22.7724	33.885	22.6271	19.7201	41.6248	11.3891	11.0099	12.5301	14.6826	14.1008	14.1823
Phbou.01G0325	GO:0055114(oxidation-reduction process)		GO:0005506(iron ion binding),GO:0016705(oxidoreductase activity, acting on paired donors, with incorporation or reduction of molecular oxygen),GO:0020037(heme binding)		4.01324	1.63786	0.761971	1.44193	14.5907	1.35983	2.05423	4.43263	13.9658	71.6484	33.0037	12.6643	17.8266	21.9884	54.8123	43.9986	33.9668	37.9125	39.1316	78.9496	39.28	48.039	68.9041	43.7455
Phbou.01G0331	GO:0006979(response to oxidative stress),GO:0055114(oxidation-reduction process),GO:0042744(hydrogen peroxide catabolic process)		GO:0004601(peroxidase activity),GO:0020037(heme binding)	K00430 E1.11.1.7; peroxidase [EC:1.11.1.7]	1.1361	2.25847	1.73768	0.458839	0.249929	0.119686	0.348629	0.256457	0.0939396	1.11292	1.67686	1.73761	1.81279	3.94832	15.3598	4.85814	7.75141	4.01732	1.09934	2.10215	0.756092	18.3145	18.5808	11.3706
Phbou.01G0332			GO:0005515(protein binding)		1.87835	1.79816	1.64056	1.6687	1.52194	1.68035	1.17206	1.54	1.38244	1.05251	0.831148	1.16833	0.515151	0.642667	0.712907	0.477772	1.31117	0.616951	0.232445	0.567422	0.558087	1.88495	0.867697	1.42582
Phbou.01G0334	GO:0055114(oxidation-reduction process)		GO:0005506(iron ion binding),GO:0016705(oxidoreductase activity, acting on paired donors, with incorporation or reduction of molecular oxygen),GO:0020037(heme binding)		3.8319	2.42971	1.70376	2.67604	4.70659	3.76771	35.3129	29.6259	4.00015	2.9859	2.40043	1.42854	8.43766	3.76898	6.63373	6.31932	18.816	8.29034	1.58358	7.65595	1.27509	24.7523	34.459	38.7955
Phbou.01G0341					26.373	18.4089	26.1633	26.3582	17.1705	27.5946	30.5482	33.3467	26.2528	106.03	61.9382	31.0581	4.22174	60.3755	7.08876	53.5002	23.5223	36.9309	24.1087	8.43717	7.52358	9.13114	16.5921	17.3811
Phbou.01G0342					5.98985	2.7898	2.26193	2.73947	1.11914	4.73408	13.1718	16.0772	8.62322	52.7794	46.5365	12.8381	11.3643	96.0719	14.1541	202.193	54.2729	92.0746	75.378	23.1321	20.16	18.9429	55.8931	33.3212
Phbou.01G0347		GO:0016020(membrane)		K07052 K07052; uncharacterized protein	37.2373	34.2	40.2776	30.167	33.3123	31.0893	21.9049	16.7921	31.2939	17.097	22.498	26.2771	1.05363	0.721654	2.41937	1.25659	5.81493	2.44648	5.91631	3.46616	10.2836	5.94156	4.9078	7.18252
Phbou.01G0357			GO:0008168(methyltransferase activity)		2.06835	0.77214	0.862973	0.699886	0.889529	1.27794	2.06064	2.15151	1.36125	1.08028	0.892252	1.25896	3.70526	2.27266	3.3572	0.746777	1.79145	0.886917	1.18778	7.98214	9.85546	1.41647	0.695511	2.54468
Phbou.01G0359					1.70482	1.33696	1.52179	0.846995	1.33794	1.67911	3.57172	4.92344	1.82079	10.3654	9.89093	2.30943	5.30057	12.7891	8.97285	14.6823	18.2111	23.5354	10.0452	5.64734	5.6336	15.8277	12.1205	7.43956
Phbou.01G0368	GO:0006468(protein phosphorylation)		GO:0004672(protein kinase activity),GO:0005524(ATP binding)		14.0724	14.7414	11.392	16.8276	14.6712	15.9664	12.8152	12.3961	15.8129	9.84912	11.8106	10.1902	21.152	40.1886	35.5196	49.9254	18.0388	53.3515	17.1551	14.8158	11.3844	14.7527	21.6544	15.2252
Phbou.01G0372					27.5237	21.6791	15.5201	26.2403	15.5107	21.135	12.8562	14.9547	34.8105	26.1167	16.7657	13.3233	14.185	16.617	98.7688	29.469	18.7605	21.7748	6.50942	17.4591	5.93497	27.4697	34.8082	17.453
Phbou.01G0379				K15377 SLC44A2_4_5; solute carrier family 44 (choline transporter-like protein), member 2/4/5	4.45529	6.01208	3.04714	4.47184	5.10664	4.33841	7.95785	13.6811	2.72251	2.95814	3.98065	4.3228	2.39904	4.70018	11.5539	3.80556	26.748	5.55839	7.70665	4.40494	12.3049	20.9322	15.4659	21.7987
Phbou.01G0380	GO:0006355(regulation of transcription, DNA-templated)	GO:0005634(nucleus)	GO:0003700(DNA-binding transcription factor activity),GO:0043565(sequence-specific DNA binding)	K09419 HSFF; heat shock transcription factor, other eukaryote	0.968178	0.164591	0.0854067	0.282837	0.132052	0.126475	1.24336	2.61969	0.496338	3.47467	6.84064	0.45904	4.7507	23.3017	18.6557	49.5461	41.2531	27.3702	32.5757	35.4949	16.9238	36.5259	77.575	26.3042
Phbou.01G0385				K10666 RNF5; E3 ubiquitin-protein ligase RNF5 [EC:2.3.2.27]	0.736177	0.142216	0.811762	1.32668	1.36921	0.874254	1.11413	0.936651	2.48743	2.30948	1.28184	1.66588	1.19174	2.17666	1.1117	6.05197	7.97835	3.76462	72.4388	4.65559	6.52708	1.60158	9.15932	1.20256
Phbou.01G0393	GO:0055114(oxidation-reduction process)		GO:0005506(iron ion binding),GO:0016705(oxidoreductase activity, acting on paired donors, with incorporation or reduction of molecular oxygen),GO:0020037(heme binding)		23.0431	1.04892	0.557563	1.28121	12.9449	1.5727	8.78992	10.2782	67.6444	365.468	238.996	56.2251	31.1809	149.429	62.0877	181.144	80.0952	144.126	99.1927	130.18	37.3022	244.046	225.619	99.0793
Phbou.01G0394	GO:0009298(GDP-mannose biosynthetic process)	GO:0005737(cytoplasm)	GO:0004615(phosphomannomutase activity)	K17497 PMM; phosphomannomutase [EC:5.4.2.8]	87.6434	77.525	54.1637	63.7997	91.1518	63.5276	96.4685	127.856	190.881	278.031	229.415	137.411	32.7265	132.016	173.107	198.299	199.544	174.126	113.659	168.745	130.804	271.144	191.428	220.101
Phbou.01G0399					262.516	277.217	246.55	402.009	454.045	416.224	550.143	592.133	510.37	201.736	260.527	324.977	288.272	213.267	573.204	35.7653	254.169	166.971	181.161	224.334	608.126	214.36	239.01	224.409
Phbou.01G0402					1.76127	0.890402	0.469864	0.652048	7.39399	1.22151	0.591139	1.62344	10.5583	22.2724	20.5247	5.67374	1.51757	2.91613	6.13446	2.59806	6.11764	1.41358	2.98248	3.29358	6.1005	6.55826	4.72725	5.85315
Phbou.01G0410	GO:0007017(microtubule-based process)	GO:0005874(microtubule)	GO:0003924(GTPase activity),GO:0005525(GTP binding),GO:0005200(structural constituent of cytoskeleton)	K07375 TUBB; tubulin beta	10.3607	14.1309	8.47831	11.6459	11.7085	10.1475	27.1108	34.0695	13.7732	17.0468	14.6257	13.3012	26.5492	14.6639	31.8259	29.3775	38.7773	12.6314	14.8418	27.1004	17.9285	12.0773	16.898	15.683
Phbou.01G0413			GO:0005515(protein binding)	K00799 GST, gst; glutathione S-transferase [EC:2.5.1.18]	35.6829	22.7332	15.5255	44.7902	54.0503	42.3004	46.9443	51.5982	53.7818	61.83	59.7081	51.8673	21.8494	20.3431	33.3363	22.6957	49.7217	27.0773	70.3057	48.7706	76.3743	50.8138	44.9753	48.4501
Phbou.01G0415			GO:0003677(DNA binding)		4.93375	2.76351	3.07496	3.10531	3.87055	2.97733	2.39132	2.90837	0.996598	0.407134	0.770365	1.58915	0.583583	0.817583	1.5418	0.27554	1.61547	0.812168	1.07244	2.12708	2.66539	0.566189	0.542118	3.17996
Phbou.01G0417					30.1725	18.6574	23.6789	6.52287	5.31405	5.44468	8.79173	18.7679	9.26685	57.0318	60.2202	3.86638	152.257	774.78	185.683	838.818	130.386	628.319	193.246	308.253	90.3395	241.144	313.254	154.866
Phbou.01G0420	GO:0055114(oxidation-reduction process)		GO:0005506(iron ion binding),GO:0016705(oxidoreductase activity, acting on paired donors, with incorporation or reduction of molecular oxygen),GO:0020037(heme binding)		0	0.259042	0.0336045	0	0	0	0.289907	0.142173	0	0.210332	1.32956	0.0361232	3.91935	147.376	83.5673	101.967	3.8284	188.088	28.6058	30.0891	24.3493	15.487	13.2709	11.6458
Phbou.01G0423			GO:0046983(protein dimerization activity)		1.83725	5.45036	1.98577	2.5052	1.92282	2.23765	2.22793	2.52464	0.746034	0.401746	0.929097	1.25057	12.453	13.4965	33.4475	16.1131	48.9207	18.8644	22.895	21.6896	28.8631	39.6395	49.3948	41.3372
Phbou.01G0435			GO:0005089(Rho guanyl-nucleotide exchange factor activity)		66.0256	62.8653	76.2528	61.7311	46.4084	58.9934	62.6228	49.3197	29.7401	9.61409	17.0158	35.4662	0.105465	0.14447	0.998954	0.584267	0.501072	0.358783	2.04309	0.607163	1.39963	0.850406	0.663191	0.893951
Phbou.01G0438					6.36587	6.69788	7.22459	5.47727	5.99041	4.13992	22.9301	19.5013	7.81433	3.68029	7.30161	7.54559	2.94436	4.03329	16.7966	1.50796	8.849	3.13014	17.773	9.40864	34.5003	16.0022	9.38601	18.9902
Phbou.01G0447	GO:0055085(transmembrane transport)	GO:0016020(membrane)	GO:0015267(channel activity)	K09872 PIP; aquaporin PIP	15.5427	28.0043	11.2004	25.1694	23.1399	22.8774	54.7687	93.6495	33.5554	92.9482	90.2406	58.6944	88.3154	355.191	421.539	117.831	860.868	280.255	188.408	302.698	435.869	580.393	493.932	774.285
Phbou.01G0449	GO:0051260(protein homooligomerization)		GO:0005515(protein binding)		23.7013	24.6337	25.7384	17.2278	12.1289	15.4807	14.1317	14.2536	15.4905	18.048	14.5583	13.7938	40.5827	115.263	60.8858	112.104	41.4113	101.487	46.864	21.0567	25.6604	24.2563	26.6235	23.1713
Phbou.01G0455	GO:0006468(protein phosphorylation)		GO:0004672(protein kinase activity),GO:0005524(ATP binding)		4.46225	4.34079	4.74546	4.84184	4.82386	4.49058	5.75413	4.88047	4.24474	3.03865	3.482	3.59666	0.922126	0.886902	2.05264	1.4062	5.36408	1.48745	1.93344	1.52484	3.42205	6.67237	3.17688	5.84433
Phbou.01G0456		GO:0016020(membrane)	GO:0008375(acetylglucosaminyltransferase activity)		16.7998	11.9662	7.37449	10.913	12.8312	8.53257	12.1514	16.1927	22.594	39.3999	27.6969	13.7299	0.502828	39.37	16.6126	18.583	13.888	22.379	9.36197	22.6903	19.417	36.5658	20.5108	26.1174
Phbou.01G0459	GO:0006468(protein phosphorylation)		GO:0004672(protein kinase activity),GO:0005524(ATP binding)		3.35119	3.73577	2.62505	6.36232	3.08049	3.36901	0.871016	1.32418	3.73171	3.43774	3.27364	3.64664	7.1197	9.49226	4.28209	4.19641	2.58215	11.3575	4.6692	1.49739	1.92337	2.78409	3.24672	2.8518
Phbou.01G0468	GO:0006468(protein phosphorylation)		GO:0004672(protein kinase activity),GO:0005524(ATP binding),GO:0005515(protein binding)		2.93001	2.64617	2.10004	4.01228	3.93387	2.09317	0.892792	1.28147	2.4174	1.99692	2.085	3.08228	4.34791	7.14711	3.48651	1.56189	1.43192	5.44105	2.67792	0.402283	1.40818	1.49516	1.50944	1.31622
Phbou.01G0478	GO:0006468(protein phosphorylation)		GO:0004672(protein kinase activity),GO:0005524(ATP binding)		8.11079	5.06121	6.60119	3.22372	1.90228	4.76506	4.51609	5.63068	3.21751	7.64146	7.94555	2.82312	59.2238	43.573	66.9535	48.6188	21.4539	57.7497	58.5717	33.231	29.3376	25.0099	30.0334	33.0809
Phbou.01G0482	GO:0006468(protein phosphorylation)		GO:0004672(protein kinase activity),GO:0005524(ATP binding)		14.7773	10.9938	13.4749	9.1513	8.85419	11.814	3.07592	4.1266	13.2611	21.9162	17.8123	7.71823	20.943	69.9282	49.4658	73.7565	41.315	77.5789	22.2602	18.4337	10.93	33.1911	47.1198	36.5437
Phbou.01G0483	GO:0006468(protein phosphorylation)		GO:0004672(protein kinase activity),GO:0005524(ATP binding),GO:0030247(polysaccharide binding)		3.83502	4.07472	3.53964	5.57205	4.74636	5.10252	5.33714	4.70467	4.33255	2.90169	2.62982	3.29986	4.32788	1.90559	3.23058	1.86827	1.82073	2.00769	1.34922	1.49078	1.75822	1.67955	2.34154	2.3821
Phbou.01G0510	GO:0006486(protein glycosylation)		GO:0016757(transferase activity, transferring glycosyl groups)	K20889 IRX7, FRA8, F8H; probable glucuronoxylan glucuronosyltransferase IRX7 [EC2.4.1.-]	24.8371	29.5385	28.1236	29.3539	21.7774	39.2612	41.4465	38.0713	32.3134	50.8204	42.1525	34.0414	1.61053	8.14584	11.6811	7.76402	16.1596	8.8505	20.7128	18.5946	30.0636	31.32	30.3823	39.2537
Phbou.01G0513			GO:0005515(protein binding)	K15015 SLC32A, VGAT; solute carrier family 32 (vesicular inhibitory amino acid transporter)	6.16162	9.15727	6.22277	7.99071	19.0901	17.1762	4.10847	5.39528	15.843	17.9111	12.8065	13.5604	1.93691	7.68664	13.5635	1.65689	7.18477	2.24255	4.31843	6.48903	30.9969	1.64828	2.56731	2.80528
Phbou.01G0514					0.236612	0.201121	0.313087	0.222179	0.268935	0.283333	1.12542	0.883069	0.1213	0.163303	0.226597	0.140231	0.187261	0.0480971	0.0907016	0.243143	0.272974	0.375403	0.739336	0.259891	1.10944	1.29901	1.43514	1.02039
Phbou.01G0516			GO:0003824(catalytic activity),GO:0043169(cation binding)	K14497 PP2C; protein phosphatase 2C [EC:3.1.3.16]	12.8797	17.2586	10.4297	15.5375	23.5925	14.1147	28.3742	29.8753	20.5601	23.215	43.1034	39.2909	16.5243	11.3957	16.7146	12.1716	81.7759	46.9812	37.7654	21.2623	65.6212	86.6877	82.8949	75.6632
Phbou.01G0518		GO:0016021(integral component of membrane)	GO:0016757(transferase activity, transferring glycosyl groups)	K05531 MNN10; mannan polymerase II complex MNN10 subunit [EC:2.4.1.-]	8.75778	3.96838	3.12431	5.6884	2.48853	2.33669	4.44121	7.1599	3.52133	21.9848	6.53241	3.56203	11.467	27.9251	8.22832	34.5422	9.5203	23.22	3.48772	5.50128	1.44931	4.29074	10.8828	7.25121
Phbou.01G0520			GO:0005524(ATP binding)		244.956	186.547	235.428	261.323	397.832	249.404	325.471	267.095	317.476	174.25	241.054	284.634	1.14658	6.8768	3.68236	0.418456	6.54501	3.61442	10.2185	35.5529	74.965	3.92448	1.16919	7.01699
Phbou.01G0527	GO:0006468(protein phosphorylation)		GO:0004672(protein kinase activity),GO:0005524(ATP binding)		0.179047	0.211376	0.0219367	0.103781	0.0904472	0.151597	0.165593	0	0.0764909	0.0274607	0.0846757	0	3.07023	11.8892	13.9812	3.88422	4.36076	7.20222	4.72436	3.86041	5.26103	3.97672	4.73378	3.05044
Phbou.01G0530			GO:0003824(catalytic activity),GO:0050662(coenzyme binding)		26.2991	46.8468	30.4114	37.2212	43.4079	34.5541	59.9882	72.4935	61.8426	70.6461	58.9373	45.6478	11.4023	31.3317	63.9945	32.195	65.5474	40.3071	65.5692	61.1778	100.709	110.42	65.2278	103.717
Phbou.01G0533			GO:0003824(catalytic activity),GO:0050662(coenzyme binding)		69.1788	63.2523	69.4707	81.0145	111.926	79.0219	264.129	267.295	188.481	195.933	187.91	130.529	85.023	77.0074	139.132	117.634	151.34	121.33	254.908	263.979	382.623	217.621	187.456	170.251
Phbou.01G0540				K01674 cah; carbonic anhydrase [EC:4.2.1.1]	152.195	277.203	256.287	269.281	202.088	312.181	405.063	518.257	196.896	108.669	166.67	209.779	105.645	395.425	438.413	523.285	116.233	482.662	154.637	204.409	136.641	152.346	206.645	153.281
Phbou.01G0543	GO:0006817(phosphate ion transport),GO:0055085(transmembrane transport)	GO:0016021(integral component of membrane)	GO:0005315(inorganic phosphate transmembrane transporter activity),GO:0022857(transmembrane transporter activity)	K08176 PHO84; MFS transporter, PHS family, inorganic phosphate transporter	1.31903	0.845713	0.677073	1.11518	1.42166	1.21308	2.8124	4.08463	1.42818	1.41261	1.50034	1.45564	6.83942	68.9723	19.2371	43.0467	13.6722	22.6986	25.5534	35.7757	14.2035	11.0767	12.3082	13.9756
Phbou.01G0553	GO:0055114(oxidation-reduction process)		GO:0016491(oxidoreductase activity)		27.1193	26.0945	19.554	26.7849	30.9504	28.3508	37.5853	28.7733	46.0731	80.3981	48.9109	25.8128	5.28498	8.21993	26.736	25.3517	20.2111	19.8519	67.1418	72.3969	38.13	21.8819	27.5791	19.6876
Phbou.01G0554	GO:0006855(drug transmembrane transport),GO:0055085(transmembrane transport)	GO:0016020(membrane)	GO:0015238(drug transmembrane transporter activity),GO:0015297(antiporter activity)	K03327 TC.MATE, SLC47A, norM, mdtK, dinF; multidrug resistance protein, MATE family	10.0766	11.5745	9.15921	17.4463	18.1392	13.4597	9.94187	15.2144	12.0768	9.84915	10.6064	9.16781	3.26	0.608955	4.28029	2.43476	10.8222	1.09986	13.2071	13.1619	22.3724	0.996772	0.762387	2.21844
Phbou.01G0555					20.0837	16.706	15.7934	19.0944	26.3726	20.789	28.4611	28.0637	33.8576	47.4048	42.7413	32.8601	8.15522	14.5572	22.8971	15.1433	26.3566	22.2192	29.5575	30.415	44.8313	25.3148	24.7996	24.5544
Phbou.01G0557					6.40756	9.6234	7.25137	10.0278	5.72225	8.12904	7.64786	7.8383	2.5933	3.05903	4.10114	3.59763	17.5392	11.36	25.6089	10.842	17.1374	10.041	22.671	16.0514	27.9206	21.4647	15.622	24.4123
Phbou.01G0559			GO:0005515(protein binding)		7.18496	7.53932	6.8414	8.05434	6.42374	7.87974	8.73442	8.52531	8.24877	9.15478	8.08169	7.41757	10.0182	7.90054	13.3725	3.53591	7.81602	3.72867	3.11969	5.00447	4.48074	7.10258	4.65821	7.81678
Phbou.01G0576	GO:0006355(regulation of transcription, DNA-templated)		GO:0003700(DNA-binding transcription factor activity),GO:0003677(DNA binding)		10.8088	6.74995	4.06496	18.7829	5.08501	34.5786	6.95837	13.3785	12.064	31.6182	24.6596	9.46047	10.392	176.973	42.0285	26.2784	99.8324	56.9913	43.7721	67.3109	28.4955	160.545	181.933	179.451
Phbou.01G0580				K14503 BZR1_2; brassinosteroid resistant 1/2	18.2151	19.1256	13.2226	16.5414	14.2698	12.0609	30.3362	33.5401	20.3539	10.1091	13.7018	14.7542	18.6569	26.5566	47.8867	37.3531	79.3668	33.2371	86.9419	58.1455	111.496	60.9882	59.2437	57.1376
Phbou.01G0581	GO:0006281(DNA repair),GO:0006284(base-excision repair)		GO:0003824(catalytic activity),GO:0008725(DNA-3-methyladenine glycosylase activity)	K01246 tag; DNA-3-methyladenine glycosylase I [EC:3.2.2.20]	3.62466	8.75961	6.66135	7.56345	7.8357	8.54921	67.0174	94.7022	6.33059	3.38455	6.20132	6.78154	7.24193	3.1061	12.3507	2.48314	8.01715	1.84517	4.35268	2.47202	7.53132	3.1515	1.43691	7.23674
Phbou.01G0585					34.0424	17.0325	27.0963	21.7186	30.1821	21.1762	29.832	24.2782	34.6927	16.8354	30.1454	26.7787	0.229099	0.470743	1.11788	1.37495	1.38532	0.59381	3.50551	2.98328	2.07517	1.95598	1.92085	3.14404
Phbou.01G0590	GO:0055114(oxidation-reduction process)		GO:0005506(iron ion binding),GO:0016705(oxidoreductase activity, acting on paired donors, with incorporation or reduction of molecular oxygen),GO:0020037(heme binding)		1.57885	1.16137	1.20528	1.39384	3.69259	1.884	4.07976	5.41797	3.58005	6.74761	5.00776	2.55524	3.90483	6.72738	14.316	11.9498	12.5324	9.98482	25.9572	21.0473	35.1358	18.678	16.4799	14.9852
Phbou.01G0606	GO:0006355(regulation of transcription, DNA-templated)		GO:0003690(double-stranded DNA binding)	K15032 MTERFD; mTERF domain-containing protein, mitochondrial	19.2179	20.948	22.5086	30.959	38.1406	27.7495	24.8648	20.2071	32.5425	12.6451	17.0587	24.6677	7.58506	5.26262	11.8328	2.45575	3.31865	7.181	11.6988	5.46853	9.89805	2.52308	2.01318	1.3121
Phbou.01G0611					0.64326	2.68618	2.98568	1.26423	0.731132	1.1888	42.194	48.8347	1.07367	0.26844	0.557134	1.1703	1.49472	1.24676	5.65804	0.814739	2.56959	0.690455	1.10315	0.839821	0.448915	0.652815	0.814286	3.01061
Phbou.01G0616					189.11	165.943	188.719	140.209	135.246	151.396	98.3368	69.865	108.628	92.5375	140.154	116.295	4.11482	15.0863	17.1168	17.3063	25.3259	15.851	13.2261	16.1991	25.9655	38.6328	16.6159	44.9169
Phbou.01G0625					6.73954	3.50732	4.70156	3.01354	2.81395	2.84482	10.4672	19.2496	8.99015	8.35358	11.123	2.77152	22.8594	38.8624	29.3499	54.2738	19.7466	23.8058	16.1594	41.4612	6.44912	13.9405	42.1397	20.2659
Phbou.01G0630					9.46381	12.1548	3.38293	34.9927	21.1586	24.3971	12.5519	23.8945	16.9274	41.702	19.7531	15.039	215.335	159.396	162.985	125.624	107.182	86.1751	89.2338	89.5432	44.9595	24.3021	104.16	39.2431
Phbou.01G0632					0.270542	0.718628	0.223739	0.952645	0.15375	0.920346	0.643402	1.49877	0.130025	0.466799	0.899617	0.481018	3.8139	2.7497	10.5004	9.83457	144.658	14.2915	1.98658	3.05412	1.83937	13.0438	4.47048	19.5668
Phbou.01G0637			GO:0005515(protein binding)		6.1441	5.83094	6.0185	8.24631	8.23771	6.75338	5.24893	4.86997	8.40962	6.13427	6.31564	7.14131	0.531109	1.57632	2.51531	1.62439	4.2438	2.02188	2.9077	2.3296	4.25139	6.54977	5.38071	4.10881
Phbou.01G0644	GO:0006468(protein phosphorylation)		GO:0004672(protein kinase activity),GO:0005524(ATP binding),GO:0005515(protein binding)		75.276	55.6051	66.0216	53.2969	39.9871	50.0852	26.4304	16.1709	31.2809	8.06489	16.9211	24.3132	0.0176761	0.1816	0.388124	0.0183607	0.297748	0.0773132	0.580634	0.43612	1.44099	0.553348	0.222303	0.192635
Phbou.01G0646					119.775	104.17	114.055	56.26	50.7032	61.5469	24.0937	20.0106	52.1465	4.51106	17.2136	29.0529	0	0.332157	0	0.167914	0	0.471368	0	0	0.306471	0	0.254129	0
Phbou.01G0648			GO:0005515(protein binding),GO:0008270(zinc ion binding)		0.346636	0.424963	0.499833	0.639854	0.727362	0.377346	0.348771	0.37318	0.307564	0.441669	0.255356	0.537297	0.316542	0.542014	1.26063	2.32902	3.55471	4.49969	3.7326	0.19525	0.550109	0.450424	1.03672	0.3833
Phbou.01G0651	GO:0055085(transmembrane transport)	GO:0016021(integral component of membrane)	GO:0005524(ATP binding),GO:0016887(ATPase activity),GO:0042626(ATPase activity, coupled to transmembrane movement of substances)		7.28447	5.92576	5.27125	6.98478	3.69287	9.57439	12.6976	12.4541	5.06584	2.728	3.6334	2.91902	1.84255	4.33285	8.85842	4.54023	6.72472	4.25341	9.28568	8.9154	7.62683	4.50085	3.99087	4.25155
Phbou.01G0655					22.6992	8.31875	7.36169	10.8282	19.7984	9.38196	32.26	41.5512	74.0522	188.917	214.154	93.235	32.483	1405.46	59.8703	263.88	110.787	78.1731	44.6046	134.217	136.826	52.9713	87.689	64.0533
Phbou.01G0659					0	0	0	0	0	0	0.119024	0.116741	0	0	0	0	3.46581	0.610405	6.77872	7.61153	5.00404	3.17618	11.0094	48.8637	96.495	5.21348	4.20311	2.27823
Phbou.01G0667			GO:0005515(protein binding)		18.0698	27.1633	13.8737	19.6209	24.7219	21.0549	32.1506	47.6911	37.5687	49.8849	42.016	38.0773	136.587	64.2114	126.563	90.5045	111.354	88.4203	154.497	189.817	272.631	117.386	148.735	141.021
Phbou.01G0670	GO:0006355(regulation of transcription, DNA-templated)		GO:0003677(DNA binding)		1.99362	1.46646	0.563669	2.77334	0.639116	1.39118	0.486279	1.49047	0.851694	1.48177	1.14227	0.484733	145.492	512.797	160.552	251.773	43.9684	468.186	68.172	57.7696	14.4771	27.1287	71.8682	30.3117
Phbou.01G0671					7.73867	8.56496	4.97771	8.07401	6.55105	5.83558	11.9818	16.0768	12.1394	6.73188	5.27526	4.0131	13.6767	28.4299	18.0771	9.81609	6.7166	27.5557	16.5739	11.0677	20.335	10.9505	10.3429	9.12546
Phbou.01G0675					2.70968	4.45566	2.41877	5.72151	4.69308	7.0232	7.05788	7.14824	11.9068	7.12433	8.03207	5.20011	7.21219	2.49174	4.28675	31.3584	3.47343	6.6999	4.59629	16.0624	3.75108	2.99704	9.43164	3.94154
Phbou.01G0676					7.2079	7.28983	7.35292	5.26819	8.84969	10.1123	11.1376	16.7681	17.1913	45.7031	32.2376	13.4323	0.648241	0.94022	0.935787	7.28803	0.938775	2.39058	1.87887	8.18516	1.08439	1.41075	1.37875	1.56991
Phbou.01G0682			GO:0005515(protein binding)		27.495	39.2641	23.1905	32.7657	19.1018	21.9334	39.968	48.0273	9.29454	10.4021	7.75038	5.49402	24.7049	31.7266	93.6735	9.49358	11.115	48.0251	14.3057	8.19649	18.2144	15.2689	11.2296	10.6894
Phbou.01G0687					134.124	147.279	169.819	127.392	103.846	127.521	104.971	106.777	151.692	93.4402	107.425	127.151	0.740492	6.37141	4.66262	1.34605	0.419777	0.674756	0.643186	0.913504	1.31612	0.263421	1.30961	0.616453
Phbou.01G0688			GO:0009055(electron transfer activity)		200.184	118.749	110.432	159.852	122.966	195.686	82.555	172.619	175.465	373.023	356.074	201.069	169.598	811.808	368.993	484.761	230.353	642.038	64.857	96.3204	128.227	412.511	196.728	401.205
Phbou.01G0690			GO:0005515(protein binding)		1.07691	1.58844	1.39703	1.18967	1.45442	1.61366	1.68731	1.01957	0.633267	0.367252	0.835843	1.08125	0.313343	0.360553	0.793253	0.598883	1.73774	1.0416	0.459221	0.21647	1.02177	2.46121	2.44328	2.83811
Phbou.01G0691					0.41754	1.9762	1.08824	0.950473	0.12943	0.826423	4.01711	5.88795	0.486484	0	0.565467	0.314948	6.90946	5.55545	14.3082	6.70902	5.06034	6.46033	2.13492	5.79064	4.76987	2.67169	3.7191	4.22879
Phbou.01G0694			GO:0016747(transferase activity, transferring acyl groups other than amino-acyl groups)	K13065 E2.3.1.133, HCT; shikimate O-hydroxycinnamoyltransferase [EC:2.3.1.133]	0.0942229	0.271733	0.192952	0.154481	0.275385	0.102571	1.3925	1.83676	0.103508	0.241539	0.272136	0.271233	0.266323	1.12182	2.30473	1.49385	2.58816	0.465948	3.65075	3.4169	5.75598	3.94124	2.28179	4.12787
Phbou.01G0695			GO:0016747(transferase activity, transferring acyl groups other than amino-acyl groups)	K13065 E2.3.1.133, HCT; shikimate O-hydroxycinnamoyltransferase [EC:2.3.1.133]	9.73676	16.5989	10.3091	10.9673	8.01108	8.88557	4.55055	5.08473	5.40133	5.24897	6.26279	8.98604	0.79072	1.18163	3.09489	2.0907	1.24191	0.45415	0.847638	1.44842	3.27075	4.09148	0.26368	11.4608
Phbou.01G0702	GO:0006468(protein phosphorylation)		GO:0004672(protein kinase activity),GO:0005524(ATP binding),GO:0009055(electron transfer activity)		16.5765	16.4385	12.734	15.4789	15.481	16.361	13.9949	17.9798	18.6248	18.1143	18.5501	14.9984	9.894	39.761	43.4567	37.4182	22.7008	29.9261	13.9159	16.825	13.7314	22.7515	22.2998	24.6231
Phbou.01G0703			GO:0005525(GTP binding),GO:0003924(GTPase activity)	K07897 RAB7A; Ras-related protein Rab-7A	155.428	159.869	133.683	155.259	166.84	152.589	190.83	251.812	181.649	189.295	190.23	170.831	209.957	193.004	395.209	207.511	188.633	181.094	184.844	246.112	240.311	169.887	178.684	187.732
Phbou.01G0708			GO:0005515(protein binding)		1.51802	2.10379	1.12805	1.96254	2.51307	2.0836	1.37343	1.9629	2.11472	1.41211	0.983223	1.64288	0.979405	0.872057	2.27704	2.54335	6.76832	1.76112	3.2997	4.30938	4.39445	3.8093	4.56774	4.62524
Phbou.01G0711					35.4815	31.9739	31.9239	33.2075	26.9375	35.1453	17.756	18.3209	33.652	23.7633	24.1982	26.1435	30.3126	76.6728	49.0719	24.3541	41.9701	58.2896	22.8299	22.1807	26.9785	26.6129	27.4842	34.0797
Phbou.01G0713					60.3489	51.0366	59.0523	54.5706	83.9507	73.3761	22.9399	23.1376	90.5583	27.1324	50.1427	76.4394	6.20716	1.00552	4.02529	6.5011	13.149	7.54778	43.0181	25.8637	120.999	10.4451	16.8033	25.6675
Phbou.01G0717	GO:0015979(photosynthesis)	GO:0009522(photosystem I),GO:0009538(photosystem I reaction center)		K02695 psaH; photosystem I subunit VI	449.917	478.715	653.674	422.206	401.601	473.668	616.5	636.304	321.165	144.948	226.489	366.357	1.61114	0	1.71908	0.0727629	1.54303	0.714908	9.55813	4.66648	9.69469	0.996772	0.991103	2.29022
Phbou.01G0720			GO:0003824(catalytic activity)	K18482 ADCL; 4-amino-4-deoxychorismate lyase [EC:4.1.3.38]	0.838031	1.38904	0.591407	0.90932	0.762008	0.364911	5.30139	6.09891	0.945161	0.508977	0.9274	1.03307	4.74217	1.77164	3.12679	3.13463	4.9415	1.35377	16.0885	9.85934	13.3914	4.71879	3.75356	4.09589
Phbou.01G0725	GO:0055085(transmembrane transport)	GO:0016020(membrane)	GO:0022857(transmembrane transporter activity)		9.0807	1.33831	1.97031	0.733486	16.2475	4.59184	0.626972	0.64911	23.952	58.5479	35.845	2.60408	3.18765	1.54815	4.97812	3.55193	8.37342	5.66147	25.9578	25.7395	13.2404	11.5046	9.15682	17.0187
Phbou.01G0729					3.67355	7.59648	4.31207	5.0279	5.34269	3.65502	4.27428	3.86981	4.70814	4.19836	4.20317	4.86937	0.8597	1.52559	2.32176	2.35427	3.6963	2.90563	1.97482	1.39802	1.85212	4.89324	3.50162	5.77286
Phbou.01G0733	GO:0055085(transmembrane transport)	GO:0016020(membrane)	GO:0015267(channel activity)	K09873 TIP; aquaporin TIP	0.0975423	0.0518195	0.0537786	0.0508845	0	0.159276	0	0.113763	0	0	0.103793	0.0578094	3.13615	106.872	19.2565	22.3022	19.3805	6.9641	2.4383	10.8329	5.5798	8.99383	12.2877	3.85598
Phbou.01G0738			GO:0005515(protein binding)		7.37052	5.43738	6.81413	6.21237	3.80457	6.86729	3.82719	2.92795	1.81501	0.577552	0.616465	0.877457	5.41292	15.4403	15.0522	43.7239	7.59138	14.1589	7.40192	15.8299	13.8841	5.57286	14.416	7.28705
Phbou.01G0743	GO:0006486(protein glycosylation)		GO:0016757(transferase activity, transferring glycosyl groups)		4.80275	6.18657	5.23452	4.93348	7.08172	5.10714	5.71094	5.88256	6.22665	5.50319	5.64326	5.31914	0.587031	0.791572	1.56383	0.762211	4.30239	0.962853	2.47992	1.99152	4.66038	4.72476	1.52847	3.73187
Phbou.01G0746	GO:0006355(regulation of transcription, DNA-templated)		GO:0003700(DNA-binding transcription factor activity),GO:0003677(DNA binding)	K09286 EREBP; EREBP-like factor	4.53654	8.92029	3.31323	9.0667	8.13617	9.26764	2.80228	5.25657	11.8926	5.16409	7.39758	8.69439	2.41882	0.598805	4.59219	0.0605423	0.868506	0.084977	0.294549	1.4021	1.93374	1.24405	1.28278	1.76442
Phbou.01G0751					6.93639	8.38588	5.73642	9.94237	7.1287	10.2855	7.90117	9.8855	12.2547	4.42935	5.13901	5.12904	6.2528	12.3868	32.098	3.53061	23.7452	16.4328	4.3753	2.31412	5.89681	9.07995	6.85566	11.3767
Phbou.01G0755			GO:0008289(lipid binding),GO:0003677(DNA binding)	K09338 HD-ZIP; homeobox-leucine zipper protein	0.418038	0.414556	0.23048	0.334384	0.205896	0.242707	0.579937	0.438799	0.107154	0.0577034	0.11862	0.0660679	2.63299	3.82393	8.22608	1.1885	7.19848	3.05496	2.00289	1.20744	3.55435	6.35551	4.96274	9.1809
Phbou.01G0760	GO:0006418(tRNA aminoacylation for protein translation),GO:0006436(tryptophanyl-tRNA aminoacylation)		GO:0000166(nucleotide binding),GO:0004812(aminoacyl-tRNA ligase activity),GO:0005524(ATP binding),GO:0004830(tryptophan-tRNA ligase activity)	K01867 WARS, trpS; tryptophanyl-tRNA synthetase [EC:6.1.1.2]	28.4589	25.3915	29.0017	27.498	33.6814	31.3965	9.97028	9.36495	22.1573	14.8913	18.1928	20.6865	3.08018	4.44142	7.32869	5.78153	11.2732	6.85437	5.1887	3.86651	4.50775	11.8032	7.68813	11.0585
Phbou.01G0778	GO:0055085(transmembrane transport)	GO:0016021(integral component of membrane)	GO:0005524(ATP binding),GO:0016887(ATPase activity),GO:0042626(ATPase activity, coupled to transmembrane movement of substances)		7.09051	11.2819	10.5234	9.82306	11.1394	14.1149	2.45855	1.90732	12.7703	18.3331	16.4445	10.2183	0.820479	4.77272	4.10466	32.878	3.84824	3.89196	12.118	18.8893	6.83549	4.11092	9.17426	3.75017
Phbou.01G0781	GO:0006355(regulation of transcription, DNA-templated)		GO:0003677(DNA binding)		6.61187	8.84769	4.71146	5.46664	7.19605	5.6359	4.22777	3.89206	3.19773	2.71216	2.28987	2.43988	0.64793	1.39474	6.01757	1.79474	6.91632	2.56407	6.23695	1.97926	6.96084	10.4051	7.17862	9.86325
Phbou.01G0782					57.6319	68.2996	45.2177	62.442	73.6928	62.1347	30.3114	28.1142	34.8008	24.8599	24.471	25.2887	0.274107	6.19546	23.0128	12.2431	34.4518	11.9891	23.2027	3.38151	22.3457	50.3153	17.6675	37.1745
Phbou.01G0783			GO:0016791(phosphatase activity)	K13248 PHOSPHO2; pyridoxal phosphate phosphatase PHOSPHO2 [EC:3.1.3.74]	6.86993	7.44338	5.78114	6.79038	9.65775	4.0837	8.16902	13.2309	4.69198	4.49186	3.65507	5.62514	5.09723	1.74559	9.35577	2.83311	8.57454	5.60627	2.42908	11.3077	3.81458	34.4841	21.1576	19.7078
Phbou.01G0792	GO:0006783(heme biosynthetic process)		GO:0004325(ferrochelatase activity)	K01772 hemH, FECH; protoporphyrin/coproporphyrin ferrochelatase [EC:4.99.1.1 4.99.1.9]	33.1466	35.3032	29.2751	37.3863	18.1721	53.1693	19.8338	27.1789	28.5371	32.0202	24.8253	17.4689	61.1878	188.995	169.96	84.8258	48.3547	188.702	26.8324	33.5701	29.0881	33.5911	39.3453	42.2883
Phbou.01G0796			GO:0005524(ATP binding)	K08955 YME1; ATP-dependent metalloprotease [EC:3.4.24.-]	17.2531	15.5711	17.2616	16.6107	18.5499	15.5184	24.0009	20.0444	18.6971	13.7006	16.303	15.397	1.71341	1.08327	1.70237	1.09525	2.98865	1.63336	1.99822	3.17061	5.37232	4.03224	3.00439	4.14952
Phbou.01G0797	GO:0006508(proteolysis)		GO:0004222(metalloendopeptidase activity),GO:0005524(ATP binding)	K08955 YME1; ATP-dependent metalloprotease [EC:3.4.24.-]	27.1818	25.5643	24.6664	25.5101	32.9645	24.3516	38.5078	33.067	25.336	21.8119	23.5263	26.9777	0.643313	1.98278	4.15459	1.67058	5.25149	2.15723	8.45277	5.71406	13.05	5.6755	3.43852	5.92029
Phbou.01G0807			GO:0043531(ADP binding)	K15078 SLX1; structure-specific endonuclease subunit SLX1 [EC:3.6.1.-]	1.36439	1.19911	1.26302	1.61683	1.68479	1.35691	5.74848	6.54191	1.83499	1.62756	1.30843	1.17799	0.149974	0.958721	2.38909	0.709679	2.80697	1.21476	4.3159	1.27455	6.12888	2.11035	1.59799	1.87656
Phbou.01G0808			GO:0030170(pyridoxal phosphate binding),GO:0003824(catalytic activity)	K00600 glyA, SHMT; glycine hydroxymethyltransferase [EC:2.1.2.1]	55.1736	59.3037	62.324	63.0531	61.9084	60.4109	78.3468	77.5923	67.341	66.6827	58.0946	59.3148	23.4196	995.426	72.3851	167.255	97.8634	58.7589	57.0922	74.7733	57.0344	69.9011	110.052	84.7687
Phbou.01G0809			GO:0043531(ADP binding)	K15078 SLX1; structure-specific endonuclease subunit SLX1 [EC:3.6.1.-]	0.706838	0.482797	0.593837	0.614556	1.22422	0.73282	5.66337	4.23966	1.25101	0.813063	0.716315	0.678243	0.283035	0.342099	1.52681	0.449644	1.01393	0.461202	2.52415	0.780486	4.57683	0.876563	0.994593	0.947537
Phbou.01G0811	GO:0007034(vacuolar transport)			K12197 CHMP1, VPS46, DID2; charged multivesicular body protein 1	150.008	160.56	139.912	185.088	123.371	164.417	151.724	181.223	161.96	167.668	146.581	138.123	116.413	258.726	269.914	193.508	182.51	285.519	135.615	167.443	150.793	121.748	148.276	135.377
Phbou.01G0817	GO:0042176(regulation of protein catabolic process)	GO:0000502(proteasome complex)	GO:0030234(enzyme regulator activity)	K03028 PSMD2, RPN1; 26S proteasome regulatory subunit N1	26.7145	35.3445	30.61	46.0738	29.7829	57.1764	35.0533	44.026	33.3747	32.418	25.7814	27.9755	45.9621	8.59412	16.8302	6.42135	17.6879	9.75011	6.47468	5.30153	9.14944	17.495	8.59839	20.8707
Phbou.01G0820					41.4229	64.633	52.5966	44.6283	52.3494	48.7718	55.1116	58.2212	96.2778	140.079	122.471	82.748	37.0626	48.6762	61.4425	50.4048	85.1555	53.4789	90.3919	63.516	74.9739	84.5444	83.9434	91.6086
Phbou.01G0822		GO:0016020(membrane)	GO:0008375(acetylglucosaminyltransferase activity)		3.21187	5.5577	2.79958	2.45744	2.25991	2.16446	7.63847	8.0271	2.31304	1.4356	1.52982	1.88542	1.99725	1.74104	6.56651	1.57168	4.39165	1.58832	0.91758	1.11996	1.95063	2.36833	0.903886	4.72701
Phbou.01G0823					1.72439	0.955917	1.24007	0.62578	0.766939	0.652928	4.45755	5.15903	0.480443	0.620934	0.398889	1.06641	1.4834	2.13362	2.9698	0.770431	1.15327	0.756962	3.56087	5.85598	3.09355	1.05541	0.699602	0.628687
Phbou.01G0836					7.37526	9.90469	6.72892	12.9289	7.95724	9.78114	6.72212	10.6976	10.1721	8.37167	6.69259	7.41077	43.9255	21.0801	18.8479	9.7717	14.9249	12.7436	7.3932	13.5243	14.4645	13.9132	13.6827	16.19
Phbou.01G0841					46.1357	40.8697	36.3556	32.1298	33.1804	32.7759	11.1626	16.0222	30.8116	18.3306	25.216	30.6674	10.9856	9.54107	15.067	6.9408	29.4964	11.5584	5.43726	5.30917	5.58254	32.3921	25.282	35.5189
Phbou.01G0845					2.31893	4.27071	0.965985	5.53777	2.98713	3.30974	0	0.180303	5.48171	3.98335	9.26691	5.986	0.407836	2.72351	2.17293	7.36062	2.51015	5.79745	0.450855	3.3332	1.25645	5.65823	1.683	4.25943
Phbou.01G0854					4.50387	5.90787	3.92399	7.42564	4.89792	6.26481	9.09121	13.2293	6.02172	5.14235	4.05289	5.04194	36.69	13.9588	17.7977	5.71381	9.08765	8.14018	9.13883	13.063	16.0601	8.21866	8.64753	9.5916
Phbou.01G0855	GO:0055114(oxidation-reduction process)		GO:0016491(oxidoreductase activity),GO:0051287(NAD binding),GO:0050661(NADP binding)	K18121 GLYR; glyoxylate/succinic semialdehyde reductase [EC:1.1.1.79 1.1.1.-]	55.8387	70.3694	81.4705	66.9007	64.2651	67.3072	46.9621	41.9641	54.1237	27.1043	32.0299	40.501	0.658493	1.42821	2.78783	1.634	5.97269	2.13347	2.35718	2.076	3.53716	4.58091	2.81803	6.02455
Phbou.01G0863			GO:0003676(nucleic acid binding)		70.7713	56.9461	67.4458	54.1576	53.2436	50.6727	62.4275	56.4405	64.6315	57.2151	61.4929	59.094	3.4774	5.58883	15.609	10.4071	28.4403	9.73827	22.5106	23.5306	29.8628	20.895	14.9928	23.055
Phbou.01G0868	GO:0055114(oxidation-reduction process)		GO:0016705(oxidoreductase activity, acting on paired donors, with incorporation or reduction of molecular oxygen),GO:0005506(iron ion binding),GO:0020037(heme binding)	K20771 CYP711A1; carlactone C-19 oxidase [EC:1.14.-.-]	12.7	10.5712	7.55051	11.968	39.4797	10.1618	14.1273	18.2589	48.3051	64.6682	42.0671	42.8368	0.521083	2.97417	11.18	3.81894	17.1799	11.649	7.09545	21.9277	38.4732	34.767	23.1645	19.8408
Phbou.01G0896			GO:0005524(ATP binding)		31.2784	27.5302	20.4966	34.708	20.3742	27.4128	17.3358	27.8236	35.8408	71.5769	61.3121	32.8726	114.988	389.432	354.537	183.658	60.1844	67.8145	47.5008	114.357	20.8182	83.4904	96.465	74.0649
Phbou.01G0897			GO:0005524(ATP binding)		6.88258	7.6223	5.70197	6.04101	5.1324	6.85808	9.30992	9.5136	10.2211	25.4346	19.0259	9.49616	10.4834	29.6095	37.0855	21.2551	7.46879	6.88063	5.73488	11.9106	4.02965	14.456	11.78	16.1406
Phbou.01G0898			GO:0005524(ATP binding)		21.1873	17.3166	18.8125	25.9042	29.4024	28.689	17.8954	14.6403	42.2203	109.946	69.5905	28.8541	13.619	9.93882	32.5227	28.8276	16.8467	11.3534	27.6515	54.5081	21.007	24.0165	31.5487	28.3715
Phbou.01G0925					2.13048	15.1902	7.04768	7.60433	9.24	8.60559	78.334	126.461	6.96994	5.10769	5.84647	7.37655	26.6784	19.0323	43.6283	28.9793	27.1661	18.599	23.4048	24.8377	25.2367	23.4402	31.2154	38.5509
Phbou.01G0926			GO:0008270(zinc ion binding),GO:0005515(protein binding)		1.30567	1.38728	1.42812	1.74676	1.36435	1.54744	2.77961	3.05787	1.32252	0.52324	0.728282	0.911111	0.447921	0.385271	0.847636	0.119023	0.26995	0.288558	0.776477	0.603978	1.56015	0.326096	0.19651	0.239659
Phbou.01G0932					0.810838	1.26694	0.552231	0.47275	1.40951	0.311532	0.39701	0.361581	0.275081	0.197511	0.304516	0.310945	9.72015	2.37537	14.3222	0.808712	4.70778	2.64858	1.81823	1.92092	2.99679	5.13638	6.37932	8.42761
Phbou.01G0933					10.028	9.31853	12.0064	7.45845	7.71143	8.50258	7.87081	6.29168	4.87789	1.82733	4.26119	5.45283	0.261928	0.605473	0.549757	1.97253	0.806057	0.668293	1.48915	1.89837	0.993156	1.81697	0.823536	1.74442
Phbou.01G0938					2.99172	4.75375	5.61703	4.4149	3.00216	4.10765	2.56393	3.26918	1.55444	0.930088	1.1185	2.23631	1.11987	0.60266	1.72197	1.16325	1.41652	1.04961	2.29072	1.41442	1.26376	1.51764	1.21559	1.29148
Phbou.01G0942			GO:0016787(hydrolase activity)	K07025 K07025; putative hydrolase of the HAD superfamily	9.74109	14.1865	5.7873	16.2086	6.63352	7.13035	21.8681	26.0029	8.93285	3.12967	2.99342	4.23033	294.334	1113.3	1370.29	374.985	184.879	411.445	150.824	373.353	231.995	129.796	210.591	213.563
Phbou.01G0944	GO:0015979(photosynthesis)	GO:0009522(photosystem I),GO:0009538(photosystem I reaction center)		K02692 psaD; photosystem I subunit II	328.698	402.462	538.494	398.992	330.728	405.103	311.199	268.903	243.334	61.025	118.411	255.919	0	0	0.0521615	0.0419487	0.313968	0.294395	0.306132	0.298921	0.612505	0.287326	0.317435	0.489014
Phbou.01G0946	GO:0055114(oxidation-reduction process)		GO:0005515(protein binding),GO:0016702(oxidoreductase activity, acting on single donors with incorporation of molecular oxygen, incorporation of two atoms of oxygen),GO:0046872(metal ion binding),GO:0016491(oxidoreductase activity)	K15718 LOX1_5; linoleate 9S-lipoxygenase [EC:1.13.11.58]	20.5427	24.1051	17.3916	26.475	15.2422	24.7648	18.3667	20.8597	20.1145	11.6898	13.2775	17.3505	21.3679	24.2903	63.9151	7.56884	11.2144	30.6157	10.1382	6.23926	10.9582	10.3685	8.14417	13.6445
Phbou.01G0958	GO:0006468(protein phosphorylation),GO:0048544(recognition of pollen)		GO:0004672(protein kinase activity),GO:0005524(ATP binding),GO:0004674(protein serine/threonine kinase activity)		29.0977	24.2784	22.0573	24.1992	16.2432	23.7724	9.15551	12.2332	17.3607	18.9088	16.4468	13.8368	1.19075	2.4467	7.47028	2.63081	2.47355	1.68096	1.95811	1.32906	1.25416	2.95844	3.26846	2.63199
Phbou.01G0969					8.37657	7.81815	6.9184	6.30619	8.06472	7.11616	0.039061	0.459742	10.1463	10.7463	12.0592	8.79974	0.389967	1.46903	1.25922	1.41775	3.95817	1.98995	0.0821145	0.521171	0.0616101	6.33515	3.93376	6.06002
Phbou.01G0976	GO:0017003(protein-heme linkage),GO:0017004(cytochrome complex assembly)	GO:0005886(plasma membrane)	GO:0020037(heme binding)		5.75583	5.12721	5.25695	5.1257	4.29532	5.47465	4.45914	6.64517	4.35905	9.42967	5.8772	4.41051	11.8772	13.2365	8.65476	7.82653	6.03669	17.1907	3.92402	4.47017	3.98008	8.02065	5.69645	5.25833
Phbou.01G0977					8.92032	7.95992	2.45905	22.5037	15.842	42.9771	15.4135	25.0745	27.4649	68.1066	69.0018	44.111	561.335	193.155	232.283	84.683	380.513	325.121	67.5921	79.2678	144.692	216.562	282.338	235.965
Phbou.01G0981					5.62163	7.9766	3.21711	8.72361	8.55313	5.73236	6.32505	7.38639	10.7617	1.49793	2.12015	5.16627	15.6282	16.5623	42.7355	11.0783	24.6514	24.915	45.2929	11.0511	34.9673	3.95679	6.77848	4.88021
Phbou.01G0985			GO:0046983(protein dimerization activity)		30.07	34.1062	28.6288	33.7371	28.9196	28.3661	38.5067	35.8962	32.3676	34.0786	27.5263	30.6067	5.97757	9.21183	11.5811	1.40675	12.3443	10.0768	3.59905	5.3002	6.6402	28.3083	8.22248	22.3367
Phbou.01G0989		GO:0000786(nucleosome)	GO:0046982(protein heterodimerization activity),GO:0003677(DNA binding)	K11253 H3; histone H3	0.447211	1.2473	0.308205	0.233295	0.0635378	0.608541	1.13003	2.15151	0.14329	0.0771629	0.17845	0.530088	37.3844	7.72703	34.6434	25.1606	83.6247	6.12779	4.61138	6.00366	5.34711	4.87894	8.9547	10.5136
Phbou.01G0993	GO:0006355(regulation of transcription, DNA-templated),GO:0006351(transcription, DNA-templated)		GO:0003700(DNA-binding transcription factor activity),GO:0043565(sequence-specific DNA binding)	K14431 TGA; transcription factor TGA	2.61364	2.5713	1.0674	2.29766	1.87042	1.34357	1.12229	1.58058	1.86095	2.00428	1.90558	1.52031	1.14917	5.70638	2.59751	3.03394	1.3029	0.977343	1.6031	2.59905	1.58861	1.87368	1.46784	1.01465
Phbou.01G1002	GO:0006355(regulation of transcription, DNA-templated)		GO:0003690(double-stranded DNA binding)	K15032 MTERFD; mTERF domain-containing protein, mitochondrial	2.97133	3.09912	2.58505	3.29918	2.57165	3.65003	2.78767	2.22551	2.20104	1.16647	1.33431	1.32478	0.72813	0.332473	2.29892	0.196086	1.29291	0.19659	0.579212	0.565567	0.715778	1.91869	1.61101	1.894
Phbou.01G1003			GO:0003677(DNA binding)		12.5455	9.5336	8.20994	9.56078	10.3225	11.1631	18.0636	18.9258	11.5347	23.491	23.7968	19.2669	1.26809	0.665263	3.51972	1.06497	2.55208	3.65831	0.40905	0.865396	1.27878	1.84282	1.18763	2.71167
Phbou.01G1004	GO:0009165(nucleotide biosynthetic process),GO:0009156(ribonucleoside monophosphate biosynthetic process),GO:0044249(cellular biosynthetic process),GO:0009116(nucleoside metabolic process)		GO:0000287(magnesium ion binding),GO:0004749(ribose phosphate diphosphokinase activity)	K00948 PRPS, prsA; ribose-phosphate pyrophosphokinase [EC:2.7.6.1]	11.0752	11.9871	6.22015	10.0453	9.49985	9.2915	27.9896	49.5666	8.10023	36.2009	29.3522	15.2981	7.392	25.6948	31.096	30.4705	39.1077	44.1314	25.175	28.0061	23.597	35.0892	34.7243	29.3294
Phbou.01G1005	GO:0006468(protein phosphorylation)		GO:0004674(protein serine/threonine kinase activity),GO:0004672(protein kinase activity),GO:0005524(ATP binding)		4.26835	2.80921	3.20124	2.23567	2.61231	3.10394	0.84249	1.61235	4.89461	8.75416	6.12323	2.5604	5.31672	11.9433	7.3309	6.28624	5.53788	6.7546	3.95256	4.74522	3.72724	4.76793	4.81069	4.03669
Phbou.01G1006	GO:0006468(protein phosphorylation)		GO:0004672(protein kinase activity),GO:0005524(ATP binding),GO:0004674(protein serine/threonine kinase activity)		2.06298	0.455746	0.292795	1.25733	2.5073	2.44587	1.14153	2.4775	3.40313	15.394	11.4105	2.80845	4.36463	21.5902	8.06469	13.5381	15.2645	15.8498	4.51867	15.6547	9.99861	12.6513	19.5362	14.0692
Phbou.01G1011	GO:0006468(protein phosphorylation)		GO:0004672(protein kinase activity),GO:0005524(ATP binding),GO:0004674(protein serine/threonine kinase activity)		14.3092	10.1441	11.9833	9.05105	9.24393	7.23676	16.034	12.9221	3.11192	4.55556	4.18907	4.75021	1.00281	0.383353	0.722929	0.508712	0.785674	0.680026	0.618745	0.431549	1.06112	0.69688	0.733245	1.12958
Phbou.01G1012	GO:0006468(protein phosphorylation)		GO:0004672(protein kinase activity),GO:0005524(ATP binding),GO:0004674(protein serine/threonine kinase activity)		0.0400523	0.1915	0.0662468	0	0	0	0.0238131	0.0700689	0.0513322	0	0.0426187	0.0712121	2.85286	4.23362	2.50772	7.55245	4.23567	3.7261	0.951141	1.0265	0.488277	1.60688	1.5261	0.407825
Phbou.01G1015	GO:0006468(protein phosphorylation)		GO:0004672(protein kinase activity),GO:0005524(ATP binding),GO:0004674(protein serine/threonine kinase activity)		9.98115	4.72105	5.8182	4.05639	5.47735	4.39241	1.70939	1.84807	4.50133	6.58427	4.79758	2.42039	23.9501	12.3859	17.0954	22.2759	12.7735	11.5688	27.1757	31.6792	20.589	13.4066	15.9039	13.346
Phbou.01G1021					0	0	0	0.0572086	0.124646	0	0	0.127901	0	0	0	0.0649941	4.99053	1.6719	4.55416	2.8173	1.6869	0.869958	1.6448	4.14898	2.7767	0.463127	0.938042	1.18233
Phbou.01G1026	GO:0006468(protein phosphorylation)		GO:0004672(protein kinase activity),GO:0005524(ATP binding),GO:0004674(protein serine/threonine kinase activity)		0.613421	0.465544	0.410673	0	0.0249006	0.0953954	0	0	0	0	0.0233117	0	2.38404	4.80956	0.783817	3.71458	1.65689	1.45354	0.355966	0.561475	0.369802	0.585956	0.68143	0.47239
Phbou.01G1037			GO:0003824(catalytic activity),GO:0050662(coenzyme binding)		13.3736	5.76193	7.39869	10.0213	11.544	8.35486	6.01127	7.34316	11.4267	14.3367	16.0888	10.7314	24.2328	16.4418	47.1549	14.5928	11.4287	2.71773	6.95032	16.658	0.861949	6.53413	5.21758	20.4248
Phbou.01G1038	GO:0008299(isoprenoid biosynthetic process),GO:0055114(oxidation-reduction process),GO:0015936(coenzyme A metabolic process)	GO:0016021(integral component of membrane)	GO:0004420(hydroxymethylglutaryl-CoA reductase (NADPH) activity),GO:0050661(NADP binding),GO:0050662(coenzyme binding),GO:0016616(oxidoreductase activity, acting on the CH-OH group of donors, NAD or NADP as acceptor)	K00021 HMGCR; hydroxymethylglutaryl-CoA reductase (NADPH) [EC:1.1.1.34]	1.09656	2.12757	0.683431	2.58661	1.92372	2.90643	5.24402	8.14609	2.59691	1.90848	1.72487	1.75187	8.6313	12.7442	17.941	9.28407	24.6903	14.8878	9.65347	7.33138	9.16546	5.50337	7.34059	8.93813
Phbou.01G1042	GO:0006468(protein phosphorylation)		GO:0005524(ATP binding),GO:0004672(protein kinase activity)	K07760 CDK; cyclin-dependent kinase [EC:2.7.11.22]	0.0902515	0.239731	0	0.0470812	0.205161	0	0.375613	0.842077	0.0578345	0	0	0.160465	10.7588	0.917288	12.4547	8.62506	19.7251	2.66855	7.83977	8.81161	14.6419	1.52457	1.26325	3.94616
Phbou.01G1049	GO:0006355(regulation of transcription, DNA-templated)		GO:0003700(DNA-binding transcription factor activity)		49.4264	59.4162	33.0634	85.0523	32.2114	106.738	107.215	133.982	59.5629	47.0358	44.3365	31.4425	402.897	186.454	265.503	125.59	84.3869	195.986	94.6677	116.267	90.3282	42.2096	58.373	77.5979
Phbou.01G1051				K02178 BUB1; checkpoint serine/threonine-protein kinase [EC:2.7.11.1]	1.61874	1.28994	0.892469	1.72727	1.67261	1.40171	3.19348	4.41945	1.60312	1.77737	2.38796	2.09315	3.53034	3.81395	10.624	11.2659	10.9409	4.19197	18.9906	17.9146	14.766	4.66098	3.71902	4.45116
Phbou.01G1052					61.369	68.3855	51.8403	70.417	80.8106	63.9176	80.5786	104.108	88.7673	176.557	138.566	122.097	240.826	87.5442	117.711	97.0414	123.756	99.3094	178.152	156.435	202.127	93.5724	132.053	104.079
Phbou.01G1057	GO:0006468(protein phosphorylation)		GO:0004672(protein kinase activity),GO:0005524(ATP binding),GO:0004674(protein serine/threonine kinase activity)		2.54596	1.87854	1.53365	1.89383	0.910996	1.38576	0.224252	0.522383	0.725107	1.69206	1.05354	1.42506	1.00281	0.0479191	0.632563	0.0242244	0.151091	0.0340013	0.117856	0.0575399	0.530561	0.431402	0.256636	0.451831
Phbou.01G1058	GO:0006508(proteolysis)		GO:0004252(serine-type endopeptidase activity)		98.9667	89.1748	80.0475	78.7883	94.707	77.874	57.5077	54.7008	94.7174	71.5895	87.4576	84.9425	7.25138	20.276	24.0427	13.8221	46.9152	20.8175	28.2084	17.7376	44.9749	64.0377	34.7865	71.0601
Phbou.01G1066			GO:0030247(polysaccharide binding)		2.58179	3.12511	1.83785	6.23975	0.482887	2.099	5.20734	8.49973	0.418847	0.315774	0.452074	0.929694	26.2201	0.863609	18.0398	5.40684	5.86492	4.43086	11.6822	4.18787	15.5074	10.6731	5.69249	50.0324
Phbou.01G1069	GO:0006468(protein phosphorylation)		GO:0004672(protein kinase activity),GO:0005524(ATP binding),GO:0030247(polysaccharide binding)		2.787	3.01654	2.49873	2.69036	2.63483	3.85619	5.48206	9.35644	2.77073	1.40218	2.52213	3.5196	9.43093	1.85311	13.7122	7.92263	28.6805	5.86064	27.6066	9.91786	39.4233	30.7994	12.6791	53.6048
Phbou.01G1079				K18999 CPL3_4; RNA polymerase II C-terminal domain phosphatase-like 3/4 [EC:3.1.3.16]	46.7761	42.6578	41.7408	43.3509	55.9184	48.839	40.4657	42.0679	44.5947	39.7605	46.1116	40.9414	21.9395	12.436	46.5779	9.43007	24.6703	10.8462	22.4616	14.7772	35.1399	29.2453	20.6149	23.0548
Phbou.01G1098					71.201	67.7431	71.3905	72.345	82.1715	72.8026	75.2289	76.1476	97.0751	181.757	151.003	106.127	4.27717	4.78364	6.78323	8.66073	20.4848	9.07766	21.2048	29.7221	33.6673	30.8162	27.2364	33.6976
Phbou.01G1099					1.05821	0.618392	0.525085	0.276016	0.120276	0.57598	0.125831	0.246836	0.406869	0.365171	0.168902	0.313579	60.98	48.6139	39.6182	26.9679	12.8187	32.4337	5.68726	3.80981	1.687	1.26619	7.6527	3.29588
Phbou.01G1106	GO:0006468(protein phosphorylation)		GO:0004672(protein kinase activity),GO:0005524(ATP binding)		25.9954	18.8319	22.3979	13.3457	12.3856	16.0072	9.87994	11.3967	15.7688	19.8052	13.611	9.75962	21.4306	71.2181	58.1406	92.3001	27.3119	43.5538	19.1991	27.3534	18.6438	23.4981	23.8312	24.9392
Phbou.01G1110			GO:0005515(protein binding)		27.7215	23.9997	28.1864	28.2209	25.7138	30.2932	16.6292	15.7321	27.4066	21.6493	20.0796	19.4719	0.87562	3.59837	5.4739	3.27433	11.7543	5.31075	4.69056	3.32703	6.6402	17.7425	17.8949	15.3105
Phbou.01G1112			GO:0003676(nucleic acid binding)		0.651087	0.566003	0.94637	0.895442	0.975492	0.386602	2.46339	3.58969	1.51719	6.04594	2.64526	1.68381	2.83994	3.06809	8.92451	11.6477	11.3809	4.5247	3.69897	14.5196	12.5999	15.8311	13.2556	12.3019
Phbou.01G1115					9.17477	13.4238	5.85999	11.3508	20.0014	11.8978	7.57122	10.7589	13.108	27.1279	17.9783	20.2644	22.5175	35.9749	31.9029	21.535	32.1333	14.5347	9.33672	37.6908	10.8135	21.0315	14.9705	35.3742
Phbou.01G1120					11.6117	12.8609	9.69994	10.4261	19.277	8.81003	52.1337	73.9511	16.0544	8.06262	16.7739	16.1827	34.6707	5.29292	8.72249	14.391	37.7979	13.1954	31.577	32.7226	65.2027	65.5815	37.212	57.6629
Phbou.01G1126					12.9557	15.0968	10.193	16.2797	10.3455	12.8939	15.2369	16.7369	13.4835	6.33092	7.09418	9.58387	53.115	21.6258	30.7225	9.83919	48.7008	26.9726	28.9581	7.90571	17.0713	21.7987	14.8543	15.8314
Phbou.01G1158	GO:0055085(transmembrane transport)				246.698	245.08	340.499	167.142	142.687	178.369	174.537	169.709	167.335	141.496	134.547	148.066	8.50846	7.89887	23.469	18.5812	35.2661	31.573	40.1169	24.5338	37.2175	55.3938	21.635	53.066
Phbou.01G1165	GO:0000737(DNA catabolic process, endonucleolytic),GO:0006259(DNA metabolic process)	GO:0005694(chromosome)	GO:0003677(DNA binding),GO:0003824(catalytic activity),GO:0005524(ATP binding)	K10878 SPO11; meiotic recombination protein SPO11	5.84987	3.4029	3.24326	3.98935	5.7575	4.58933	2.02076	2.4775	4.90051	3.29307	3.51227	3.60256	0.517289	1.92651	2.83961	1.54481	5.19464	2.54539	1.96064	1.31619	5.33259	7.31477	3.3545	8.06469
Phbou.01G1167					11.1523	8.19657	7.6743	15.7474	3.71696	6.84608	4.28746	6.16115	2.57922	1.85191	1.87373	1.98783	184.737	54.2029	51.6437	85.9943	14.2957	41.6044	9.95639	13.4059	12.7387	19.0042	6.65082	35.3577
Phbou.01G1175					0.505647	1.84201	1.11513	3.54218	1.31365	2.43769	27.6582	24.3475	4.44379	0.199418	0.230592	0.941842	15.3642	1.17468	2.58442	1.92996	26.4823	0.93769	0.451423	0.705262	4.47085	0.610115	1.90981	4.67273
Phbou.01G1178	GO:0045944(positive regulation of transcription by RNA polymerase II),GO:0006355(regulation of transcription, DNA-templated)	GO:0005634(nucleus)	GO:0003677(DNA binding),GO:0046983(protein dimerization activity),GO:0000977(RNA polymerase II regulatory region sequence-specific DNA binding),GO:0003700(DNA-binding transcription factor activity)	K09264 K09264; MADS-box transcription factor, plant	4.16426	2.19368	2.81683	3.61451	4.81267	3.69513	2.6215	3.06097	6.23403	6.85907	9.45798	4.81155	0.173094	0.782465	1.11786	0.719194	0.762572	1.00946	0.656064	0.341658	1.37828	0.788174	0.380961	0.670716
Phbou.01G1183	GO:0010215(cellulose microfibril organization),GO:0016049(cell growth)	GO:0031225(anchored component of membrane)			0.43926	15.3683	13.3545	5.40133	5.38493	4.50853	115.993	173.452	5.46884	0.303164	1.80286	5.3554	21.7587	4.52828	27.0616	4.61057	7.52101	1.71967	3.64704	3.13992	2.58924	1.81087	2.00064	11.8771
Phbou.01G1184	GO:0010215(cellulose microfibril organization),GO:0016049(cell growth)	GO:0031225(anchored component of membrane)			50.648	66.6528	38.4435	60.0815	47.578	51.8939	84.0132	108.262	80.7696	48.0841	48.6025	43.4836	28.0555	69.2237	127.55	60.958	68.1477	67.7562	34.6506	42.4076	35.7306	55.7112	40.6432	50.768
Phbou.01G1186	GO:0007034(vacuolar transport)			K12197 CHMP1, VPS46, DID2; charged multivesicular body protein 1	0.130352	0.553997	0.191647	0.0453335	0.197545	0.189201	0.878341	1.36826	0.222751	0.419836	0.184939	0.154509	13.2394	1.76647	10.2713	6.47424	6.51663	1.75478	4.39891	7.63606	9.20875	2.38546	1.95968	3.48737
Phbou.01G1194				K06027 NSF, SEC18; vesicle-fusing ATPase [EC:3.6.4.6]	23.3778	25.0495	20.4258	38.2399	27.6972	25.8803	0.353371	1.38637	26.5339	20.7836	22.3461	26.7708	41.0607	44.7019	57.0853	38.8848	48.887	48.5778	3.83811	20.0683	0.557364	65.3996	50.5308	70.1305
Phbou.01G1195					9.67294	9.88456	12.9248	12.1105	10.6063	16.3833	115.427	104.619	10.8293	3.73069	3.23919	7.25026	0.422174	0.231324	0.872463	0.438526	0.255281	0.0410343	0.24891	0.590254	0.160076	0.800977	0.221228	1.0565
Phbou.01G1212					1.2048	0.909548	0.839053	1.95167	3.31535	2.10537	2.07354	3.54985	7.07039	8.35893	12.5164	8.41812	0.282289	1.54676	1.37742	5.11512	6.01498	4.80162	6.6574	4.48849	4.75716	2.14232	1.42995	3.19035
Phbou.01G1217					105.927	112.485	147.417	97.4172	92.9273	111.718	44.7895	35.6806	86.2752	31.0818	48.3599	79.9317	0	0	0	0	0.0755611	0.0850207	0.0736752	0.215819	0.442225	0.248937	0.183349	0.211839
Phbou.01G1226					5.90683	16.768	7.65685	10.1145	5.48373	7.06826	10.0263	14.1989	3.64071	2.80079	3.98231	5.07741	38.2729	6.41597	27.2521	10.935	47.569	7.34901	12.5676	12.8218	23.5101	33.8315	26.9281	40.6729
Phbou.01G1235			GO:0005515(protein binding)	K15691 RFWD3; E3 ubiquitin-protein ligase RFWD3 [EC:2.3.2.27]	45.4755	41.3825	40.5933	43.3148	42.616	45.7327	27.2949	27.3126	45.1989	46.246	43.0897	42.7924	9.54851	11.5707	19.0135	8.29709	29.7811	15.4385	7.0758	6.04075	10.3278	29.5693	22.2276	24.3845
Phbou.01G1241			GO:0016758(transferase activity, transferring hexosyl groups)		3.84073	3.80873	6.16437	4.80859	4.36539	3.62353	43.1328	33.944	3.82853	0.471245	2.58833	2.57974	0.0844348	0	0.163587	0.131558	0	0	0.800067	0.364569	0.560267	0.0600733	0.199105	0
Phbou.01G1244	GO:0055085(transmembrane transport)	GO:0016021(integral component of membrane)	GO:0022857(transmembrane transporter activity)	K15283 SLC35E1; solute carrier family 35, member E1	10.1871	6.8205	6.87319	7.3769	7.77202	8.20331	6.9694	6.40171	5.42514	3.53147	4.90022	4.35582	2.02479	7.46991	7.8458	7.93487	11.8063	4.02555	4.76744	3.12234	5.58359	6.87554	5.8598	6.35242
Phbou.01G1265			GO:0005515(protein binding)		3.2801	1.89192	0.930053	3.81335	10.7584	4.48888	3.78892	3.71625	15.6144	20.051	17.0525	10.3309	0.185425	1.33351	3.47274	2.11868	1.68185	2.70344	2.45981	2.85936	3.69117	2.50659	0.291501	1.57172
Phbou.01G1269			GO:0008270(zinc ion binding),GO:0005515(protein binding)		3.44696	2.48808	3.23721	2.88282	3.32897	2.69958	1.96314	1.47433	1.43421	0.64838	1.49947	1.93234	0.0820044	0.112333	0.114745	0.0709839	0.159385	0.0797062	0.06907	0.0590125	0.0518228	0.320893	0.032229	0.198598
Phbou.01G1274	GO:0006355(regulation of transcription, DNA-templated)		GO:0003700(DNA-binding transcription factor activity),GO:0043565(sequence-specific DNA binding)		19.9583	12.7408	17.9736	16.1157	2.77207	23.8063	2.12674	4.07708	3.17787	1.73936	0.648796	1.5418	33.2157	16.6907	8.72587	38.1781	4.22055	8.50116	5.84258	17.6109	4.65049	5.66486	11.5687	7.54749
Phbou.01G1275			GO:0005525(GTP binding),GO:0003924(GTPase activity)	K07897 RAB7A; Ras-related protein Rab-7A	6.3539	5.05039	3.95774	7.61603	8.26932	5.62323	8.91077	10.4935	10.7231	10.7456	11.8189	9.6011	10.3404	17.0567	14.2855	12.9589	16.1342	12.2426	8.97211	16.16	18.6942	16.3525	13.7288	15.6006
Phbou.01G1287	GO:0006355(regulation of transcription, DNA-templated)		GO:0003700(DNA-binding transcription factor activity),GO:0043565(sequence-specific DNA binding)		9.96591	7.99563	6.05524	13.2978	8.70738	7.38018	10.8025	11.7813	10.6004	7.48644	7.57465	7.39304	13.0113	53.8837	35.344	8.63866	40.4973	29.8241	39.9103	19.5264	34.5856	15.4606	18.5568	24.6889
Phbou.01G1307					0.158988	1.3514	0.0876558	0.0829386	0.180706	0.0865368	1.46515	2.31783	0.152823	0.0548643	0.211469	0.376903	18.5202	4.03975	17.6742	14.4588	14.5717	5.2169	16.7913	11.642	26.986	3.1333	3.83254	7.76102
Phbou.01G1308	GO:0055114(oxidation-reduction process)		GO:0016702(oxidoreductase activity, acting on single donors with incorporation of molecular oxygen, incorporation of two atoms of oxygen)	K10712 ADO; cysteamine dioxygenase [EC:1.13.11.19]	20.8933	17.8371	21.38	18.8299	21.3911	17.3016	18.1739	16.5453	22.193	12.7366	15.2251	13.6353	35.9502	36.7692	42.7983	67.292	80.6594	75.1034	207.336	89.5925	112.069	47.7221	77.1248	41.8277
Phbou.01G1341					3.35191	6.85901	6.16009	5.82859	8.60731	7.43289	0	0.289578	5.72787	3.25587	4.75559	5.59174	0.491257	0.504707	2.06219	3.44443	6.68372	3.044	0.310329	1.36358	0.232838	5.9418	6.1783	8.7742
Phbou.01G1351			GO:0003993(acid phosphatase activity),GO:0046872(metal ion binding),GO:0016787(hydrolase activity)	K22390 ACP7; acid phosphatase type 7	3.41137	2.51977	2.63515	2.55044	2.61257	2.85968	14.2518	17.0635	2.50169	1.71231	1.53352	1.83799	0.721885	0.370825	1.14219	0.412416	0.420921	0.157872	0.706827	0.957341	0.71851	0.256802	0.397198	0.437064
Phbou.01G1359	GO:0055114(oxidation-reduction process)		GO:0005507(copper ion binding),GO:0016491(oxidoreductase activity)		0.0961523	0.383108	0.0265061	0.300957	0.109287	0.261678	0.0857509	0.196248	0.0616159	0.232265	0.127892	0.170957	2.40183	5.57039	26.4459	8.69495	37.4384	5.79007	0.450666	1.34949	1.35253	5.21112	4.82259	5.52877
Phbou.01G1379					12.69	21.8563	13.6778	19.9467	21.4323	20.2419	15.2029	17.4659	21.9699	10.7465	16.3405	16.876	45.7878	35.2811	57.8324	48.222	58.2918	51.8878	61.0328	29.8411	37.5093	31.6385	34.8799	28.1785
Phbou.01G1384					11.0234	15.4745	7.47726	25.9645	15.4906	17.5273	41.3891	58.5163	15.926	5.80973	12.8316	17.8175	441.628	167.378	182.769	110.221	437.529	257.522	192.304	154.997	338.314	191.572	271.494	282.749
Phbou.01G1388					3.00835	3.54381	4.03836	0.682329	2.60165	3.0613	0	0.152548	1.00581	0.361091	0.835075	1.08526	1.48805	2.25996	0.835654	0.201612	1.08982	1.88655	0.08174	0	0.735949	0.644435	0.10171	1.01845
Phbou.01G1400			GO:0005515(protein binding)		25.7497	22.438	20.7725	23.0347	26.4851	23.6161	20.7741	20.5715	19.5918	6.95628	7.58407	12.0607	9.11641	13.9514	19.7476	20.2707	13.9967	12.3568	13.4374	14.9659	13.3676	13.6479	11.4578	20.2095
Phbou.01G1418	GO:0005975(carbohydrate metabolic process)		GO:0004553(hydrolase activity, hydrolyzing O-glycosyl compounds)		1.58885	1.66048	0.947793	2.28273	2.16115	1.87139	2.6636	3.85801	2.16985	1.0786	1.10863	1.38932	1.49452	2.0649	3.99384	1.713	2.43734	1.72814	0.520879	1.39867	1.36785	1.53997	1.13423	1.80971
Phbou.01G1430		GO:0005737(cytoplasm)	GO:0005094(Rho GDP-dissociation inhibitor activity)	K12462 ARHGDI, RHOGDI; Rho GDP-dissociation inhibitor	5.18353	4.28363	6.93298	4.40664	3.70955	3.97084	4.33744	3.02276	3.01412	2.25251	2.14499	3.24274	0.379851	0.292688	0.490624	1.72622	0.676762	0.207678	1.37973	1.05435	2.61052	1.14858	1.34359	0.68994
Phbou.01G1431			GO:0008168(methyltransferase activity),GO:0046983(protein dimerization activity),GO:0008171(O-methyltransferase activity)		5.3832	3.78507	1.65856	1.03244	2.69937	4.05039	4.18899	7.15551	6.39197	30.1597	55.1755	5.20787	94.1362	22.2876	156.993	425.988	70.0707	72.5058	119.081	348.102	129.991	235.306	453.137	222.431
Phbou.01G1433			GO:0008168(methyltransferase activity),GO:0046983(protein dimerization activity),GO:0008171(O-methyltransferase activity)		9.58316	7.84713	4.52875	3.87157	5.28234	6.19657	6.72581	13.5718	10.5275	80.0145	91.8517	12.811	256.828	48.7001	172.399	651.205	214.698	175.323	156.926	347.964	165.952	345.167	644.958	345.604
Phbou.01G1439	GO:0055114(oxidation-reduction process)		GO:0016491(oxidoreductase activity)		4.26005	6.51348	4.58287	4.66147	4.4877	4.92025	17.5444	14.0571	5.92589	5.73689	7.73932	2.89424	1.13069	2.74571	2.85447	1.76173	4.52846	2.17303	4.86997	4.56504	10.0361	3.43724	3.71664	4.54309
Phbou.01G1446					4.94438	7.17968	6.36071	6.70623	11.6143	5.74127	4.70349	4.22883	7.18179	3.63996	5.43658	8.4003	14.022	16.416	12.8463	9.48427	13.3098	9.50863	50.6746	36.8089	51.3127	17.1685	22.5561	24.8765
Phbou.01G1466	GO:0009733(response to auxin)			K14488 SAUR; SAUR family protein	0.130106	0	0.0478213	0	0.34505	0	0.0773542	0.0505803	0.416868	0.389111	0.507622	0	5.55603	16.9702	27.3752	7.39788	35.5235	30.025	30.5987	14.0259	22.9377	53.3271	58.7805	48.1335
Phbou.01G1467					2.80644	4.5162	3.03449	3.15547	4.42857	3.91524	6.12347	7.72203	4.95871	2.82075	2.78332	4.03705	8.51777	2.54775	11.2454	1.90393	4.08644	2.39726	5.21043	3.65781	4.34373	6.25196	4.15274	5.80986
Phbou.01G1469	GO:0006355(regulation of transcription, DNA-templated)		GO:0003677(DNA binding)		40.1604	29.1284	28.7712	30.1397	33.6541	28.3712	24.5922	36.2159	57.9047	156.015	127.402	51.2729	75.4454	162.232	91.455	134.464	110.821	133.843	97.1217	167.362	81.6369	146.751	150.489	143.211
Phbou.01G1474	GO:0006508(proteolysis)	GO:0031012(extracellular matrix)	GO:0008237(metallopeptidase activity),GO:0008270(zinc ion binding),GO:0004222(metalloendopeptidase activity)		16.2934	23.0467	30.8709	11.6312	6.88019	19.2745	6.41817	6.05974	5.04275	5.70965	4.50882	3.64733	30.5409	259.117	144.189	279.916	49.9839	261.563	51.0061	48.0192	28.0045	24.2855	60.6429	27.0113
Phbou.01G1480				K19363 LITAF; lipopolysaccharide-induced tumor necrosis factor-alpha factor	22.3836	23.2102	17.8767	30.0479	18.1485	28.1523	33.1976	46.6705	24.2933	18.3894	18.2413	17.7071	118.665	128.933	113.216	130.861	59.4571	131.682	66.4213	80.6373	47.2174	23.1666	49.8937	36.6122
Phbou.01G1489			GO:0046983(protein dimerization activity)		3.77029	4.82908	5.15403	3.77201	4.10922	4.21677	3.10142	3.16241	2.91251	1.2476	1.2915	2.35694	0.255471	0.99737	1.35289	1.06147	4.83298	1.67611	0.387317	0.882451	2.32482	2.18114	1.20485	2.53666
Phbou.01G1490	GO:0005975(carbohydrate metabolic process),GO:0006013(mannose metabolic process)		GO:0003824(catalytic activity),GO:0030246(carbohydrate binding),GO:0004559(alpha-mannosidase activity)	K01191 MAN2C1; alpha-mannosidase [EC:3.2.1.24]	14.8976	29.2645	14.9739	28.5973	16.743	17.3797	40.6069	36.8317	13.641	6.37866	9.65688	12.5171	8.28492	4.27283	13.3016	19.6974	17.9846	9.02325	6.15107	10.974	11.4205	5.04909	5.37064	6.61485
Phbou.01G1496	GO:0009058(biosynthetic process)		GO:0003824(catalytic activity),GO:0030170(pyridoxal phosphate binding)	K00814 GPT, ALT; alanine transaminase [EC:2.6.1.2]	25.8909	21.3754	17.4988	17.8869	24.9113	16.9761	13.6104	16.4098	28.5703	58.9198	50.9248	30.6001	48.6062	79.1473	114.098	242.377	119.876	144.327	287.9	217.83	143.616	99.3488	120.409	101.817
Phbou.01G1512					24.3742	21.0919	27.9851	14.616	14.9944	15.5236	14.2676	12.9682	9.41994	10.1454	10.2274	11.4672	0.186441	0	0	0	0.322107	0.090608	0	0.0766673	0	0.0884321	0.390796	0.301014
Phbou.01G1533			GO:0016787(hydrolase activity)	K07766 E3.6.1.52; diphosphoinositol-polyphosphate diphosphatase [EC:3.6.1.52]	60.1518	70.332	56.5423	68.8469	64.7581	64.1654	56.9502	55.4148	78.1102	47.8065	59.0459	70.9308	29.2412	56.0826	35.0771	8.79989	23.725	21.5653	23.3487	40.9617	46.435	21.8252	11.7608	23.7846
Phbou.01G1649					2.73749	7.55296	8.81224	7.14029	4.86791	5.96005	9.03041	6.95187	1.35811	0.243785	0.892664	2.61678	0	0.179503	0.0564179	0.0907436	0.226392	0.127367	0	0	0	0.0621544	0.137335	0.105784
Phbou.01G1651	GO:0006412(translation)	GO:0005622(intracellular),GO:0005840(ribosome)	GO:0003735(structural constituent of ribosome)		15.6786	13.3438	15.2596	15.5234	11.5469	13.1491	22.9238	9.98256	3.48572	1.87709	3.06427	9.86098	5.85603	2.11386	2.75976	4.52104	2.35841	2.76904	2.49951	2.63588	3.60071	2.36473	3.60778	3.4497
Phbou.01G1656	GO:0015979(photosynthesis)	GO:0009523(photosystem II),GO:0009654(photosystem II oxygen evolving complex),GO:0019898(extrinsic component of membrane)	GO:0005509(calcium ion binding)		96.508	101.923	123.797	85.6188	74.5655	94.5187	73.9108	63.776	73.9048	49.2869	51.8817	56.1406	4.36758	7.47859	8.26395	5.49185	8.09177	5.97676	9.24512	4.34824	9.36981	8.34098	7.82978	8.81447
Phbou.01G1659					10.4576	13.1731	12.0662	11.5294	13.1728	11.9709	9.87114	11.6307	7.32314	3.34832	6.59629	6.19777	2.61303	1.31489	3.65057	1.05246	8.77552	1.24399	3.23395	2.17097	3.53853	7.66409	3.18569	8.71746
Phbou.01G1662				K15918 GLYK; D-glycerate 3-kinase [EC:2.7.1.31]	142.655	158.309	191.946	180.419	149.946	173.691	109.994	89.7142	133.263	87.2088	88.202	119.949	1.0786	0.991488	2.67631	1.94593	4.78125	2.40023	2.83301	2.97637	3.33638	7.43166	4.0606	5.70549
Phbou.01G1679		GO:0016020(membrane)	GO:0005524(ATP binding),GO:0016887(ATPase activity)		94.1382	74.6909	96.8559	61.8894	33.2143	78.033	28.6734	25.5547	36.6229	13.5083	17.8185	19.8353	23.4845	141.003	97.1211	170.421	28.1888	142.542	30.5786	25.0366	18.3331	25.954	30.51	22.127
Phbou.01G1688			GO:0003824(catalytic activity),GO:0043169(cation binding)	K14803 PTC2_3; protein phosphatase PTC2/3 [EC:3.1.3.16]	12.524	11.0256	8.73686	13.8667	13.5376	12.8824	21.7306	25.1592	20.7682	72.8892	54.4212	17.208	38.0291	63.3852	103.464	22.5351	38.3986	72.2923	10.0948	14.4112	18.2162	17.3782	14.787	19.9935
Phbou.01G1709	GO:0030163(protein catabolic process)	GO:0005737(cytoplasm)	GO:0005524(ATP binding),GO:0016787(hydrolase activity)	K03066 PSMC5, RPT6; 26S proteasome regulatory subunit T6	17.8661	16.7763	14.1776	14.2431	16.6272	14.1629	11.1489	10.6501	13.8169	11.5086	16.8986	13.2492	2.62854	4.09732	7.53161	4.39367	11.079	4.36091	9.65738	9.24351	10.654	15.864	13.2516	15.951
Phbou.01G1715	GO:0006486(protein glycosylation)		GO:0016757(transferase activity, transferring glycosyl groups)	K20889 IRX7, FRA8, F8H; probable glucuronoxylan glucuronosyltransferase IRX7 [EC2.4.1.-]	0.478455	4.67056	2.80277	1.24797	2.3452	1.52998	49.2836	68.6014	1.60966	0.701708	0.954589	1.91404	18.8444	22.7947	16.2775	6.72962	14.0679	8.06548	15.0249	21.0211	17.2742	15.8278	13.3473	26.4008
Phbou.01G1721			GO:0005524(ATP binding)		3.69485	3.02537	2.31744	3.74886	5.12426	3.89304	3.80908	3.61741	5.93014	8.1649	8.25998	5.08272	0.938963	5.96028	5.6741	3.53558	6.53954	5.76925	6.2704	3.97147	5.1179	6.46576	5.21911	5.78645
Phbou.01G1734			GO:0046872(metal ion binding)	K22415 ZC3H11; zinc finger CCCH domain-containing protein 11	3.11534	3.68059	3.25575	2.47414	3.25024	3.36604	3.09626	3.00975	1.78778	0.866464	1.38536	1.90145	1.10398	0.708881	1.57446	0.788388	2.98017	0.570056	0.493985	0.822829	1.26452	1.04728	0.614669	1.53176
Phbou.01G1742	GO:0055085(transmembrane transport)	GO:0016021(integral component of membrane)	GO:0005524(ATP binding),GO:0016887(ATPase activity),GO:0042626(ATPase activity, coupled to transmembrane movement of substances)		12.9587	7.11779	7.39871	6.1842	3.09441	7.91101	13.7905	13.7385	4.57448	4.86762	5.7597	2.71885	3.17049	7.62578	5.51946	6.90602	5.66074	8.99757	7.50218	12.257	7.39791	5.71854	6.06775	4.30138
Phbou.01G1752					10.7962	12.9049	11.4087	17.3654	19.1735	17.1394	14.4425	8.65667	13.5485	8.69308	14.8387	13.5968	12.9056	17.3738	23.2794	6.00936	10.3794	9.08354	30.6422	10.7055	42.1848	16.4643	13.2924	14.0107
Phbou.01G1760					74.9018	42.8526	46.4942	51.0964	60.7247	40.4838	21.4879	23.8247	41.6208	39.4038	45.1455	41.9078	8.03172	20.7621	18.0707	12.3797	63.4496	30.9747	39.6073	21.0951	43.225	67.0978	51.3201	66.5104
Phbou.01G1766			GO:0005515(protein binding)		39.018	31.4385	33.4312	31.8496	36.5916	34.649	38.0337	46.1746	31.179	30.2727	32.7046	27.5393	18.0373	19.2724	33.5482	18.4148	29.0478	24.1188	34.1827	30.5801	33.5122	32.1194	30.8673	32.8244
Phbou.01G1769			GO:0005515(protein binding)		7.10438	8.22348	7.19691	4.57992	5.84279	5.3445	9.75275	8.6226	3.40519	1.35536	3.01155	4.72395	0	0	2.21411	0	0	0	5.70311	2.32619	4.87483	0.0813077	0.179656	0
Phbou.01G1772	GO:0070476(rRNA (guanine-N7)-methylation)		GO:0016435(rRNA (guanine) methyltransferase activity),GO:0008168(methyltransferase activity)	K19306 BUD23; 18S rRNA (guanine1575-N7)-methyltransferase [EC:2.1.1.309]	53.171	47.129	46.089	49.4996	60.4806	50.8511	41.7318	42.5895	57.4735	44.6307	48.7981	58.9322	25.4768	31.789	45.8303	26.7141	65.0337	39.0777	93.3136	65.7339	119.837	60.897	68.4156	67.7333
Phbou.01G1782	GO:0006979(response to oxidative stress),GO:0055114(oxidation-reduction process),GO:0042744(hydrogen peroxide catabolic process)		GO:0004601(peroxidase activity),GO:0020037(heme binding)	K00430 E1.11.1.7; peroxidase [EC:1.11.1.7]	0.510502	0.271205	0.197021	0.372836	0.261107	0.111146	0.151759	0.506085	0.0981411	0.140933	0.190125	0	2.3989	0.674515	3.42462	0.550822	0.948868	0.515421	0.255224	0.21806	0.0957466	0.826429	0.277879	0.886733
Phbou.01G1794				K18368 CSE; caffeoylshikimate esterase [EC:3.1.1.-]	6.71048	9.18499	3.56915	5.68338	7.49256	4.98459	32.5279	58.6057	6.07084	4.79483	4.07427	4.1174	161.629	159.435	145.363	150.367	72.3571	216.122	128.374	162.781	119.269	84.0725	99.3286	53.1967
Phbou.01G1795	GO:0016192(vesicle-mediated transport)	GO:0016021(integral component of membrane)		K08511 ATVAMP72; vesicle-associated membrane protein 72	21.3169	21.9383	31.2002	16.0571	18.1445	18.939	9.88908	8.919	15.5591	13.7226	12.7146	17.7891	0.661969	2.13743	2.68719	1.57168	4.77886	2.06813	3.5843	3.84985	5.19928	8.20842	5.50062	4.92396
Phbou.01G1799					5.77398	1.30877	1.69782	2.49	6.21272	4.02274	7.04892	15.5334	12.8268	20.6159	11.223	1.27755	7.23533	23.0045	4.32835	32.9894	5.32903	11.3261	12.9901	26.4016	4.33173	5.74381	12.6914	6.17897
Phbou.01G1802	GO:0006820(anion transport)	GO:0016021(integral component of membrane)			8.07108	8.3756	2.28258	24.6735	5.65628	32.4814	3.15766	4.29204	9.03102	2.07808	1.98019	2.0819	26.1671	26.9473	65.5922	17.5976	11.9006	35.7983	2.87476	4.05744	1.37258	3.06118	6.86148	6.1117
Phbou.01G1833					2.03026	2.15716	2.79839	1.41216	1.24995	3.40729	0.502954	0.493307	1.08418	0.81738	0.810133	2.40651	2.51063	3.95503	2.59423	1.39087	4.22908	1.46416	1.16305	2.37454	4.91845	12.5038	9.73561	11.7551
Phbou.01G1835	GO:0046470(phosphatidylcholine metabolic process)	GO:0016020(membrane)	GO:0003824(catalytic activity),GO:0004630(phospholipase D activity),GO:0005509(calcium ion binding)	K01115 PLD1_2; phospholipase D1/2 [EC:3.1.4.4]	15.5154	9.58669	11.7338	12.4999	17.4234	13.8522	16.1929	15.2748	19.8373	28.8635	36.1865	16.1635	6.84637	30.8202	14.1439	41.2164	26.7327	34.1848	23.8333	43.4105	23.0983	27.0263	32.5781	28.2358
Phbou.01G1837					4.58147	2.75537	3.62209	5.18585	6.14071	3.66995	8.32592	11.1908	5.65018	9.12801	10.8079	8.91423	24.757	11.2458	11.9844	27.8923	24.5439	12.9044	24.9037	28.5897	20.8333	20.8691	47.6581	27.5965
Phbou.01G1842	GO:0006468(protein phosphorylation)		GO:0004672(protein kinase activity),GO:0005524(ATP binding)		3.37117	4.05946	3.17209	4.3145	2.50337	2.39763	0.267244	0.209694	0.518471	0.248179	0.239146	0.532789	0.177869	0.182739	0.229739	0.369517	0.460946	0.518653	0.11236	0.329141	0	0.126549	0.209716	0.376916
Phbou.01G1844			GO:0005515(protein binding)		249.825	326.947	318.347	214.291	130.245	211.979	111.395	99.5593	109.405	168.383	108.343	101.571	26.2398	11.4716	9.98159	3.57107	34.4951	18.9784	21.4575	10.331	8.02189	91.9859	20.6484	79.7009
Phbou.01G1845	GO:0055114(oxidation-reduction process),GO:0006308(DNA catabolic process)		GO:0016614(oxidoreductase activity, acting on CH-OH group of donors),GO:0016788(hydrolase activity, acting on ester bonds),GO:0003676(nucleic acid binding),GO:0004519(endonuclease activity)		9.16958	10.8252	12.2258	11.818	6.67565	11.4825	1.28277	1.46786	4.76225	1.98543	3.12484	4.40439	0.889345	15.4719	2.22081	2.03234	5.60818	2.42038	0.898884	1.17028	1.12405	5.06198	2.6098	5.31273
Phbou.01G1846					8.79368	8.71889	9.04852	10.9688	2.42452	25.3773	3.10591	3.98562	2.14804	2.58389	2.36245	1.31582	89.7292	132.206	296.652	103.784	116.266	245.475	15.8335	10.0413	9.71611	11.3065	22.8161	37.052
Phbou.01G1855					266.145	281.301	362.264	278.162	246.886	310.744	197.26	143.359	209.545	101.289	136.568	189.272	2.01256	1.16079	2.59947	0.990245	3.38553	1.59582	3.61329	3.57173	4.41799	5.27539	4.32952	5.34431
Phbou.01G1859	GO:0055085(transmembrane transport)		GO:0022857(transmembrane transporter activity)	K15109 SLC25A20_29, CACT, CACL, CRC1; solute carrier family 25 (mitochondrial carnitine/acylcarnitine transporter), member 20/29	1.91936	0.8997	1.68069	1.97308	2.24571	1.87432	2.88644	3.81867	2.09815	6.50652	4.83555	2.67653	0.809776	1.8934	1.15412	1.24721	2.20707	2.52409	0.740849	2.92803	1.95873	4.60909	3.38009	2.63736
Phbou.01G1868	GO:0006355(regulation of transcription, DNA-templated)	GO:0005634(nucleus)	GO:0003700(DNA-binding transcription factor activity),GO:0043565(sequence-specific DNA binding)		15.6928	16.6737	21.313	24.269	25.6796	20.2736	20.469	15.4034	23.1079	9.47367	23.2909	36.8502	1.17444	0	0.995488	0.114369	2.66311	1.60527	4.08044	4.30125	12.3157	5.90133	1.8463	9.91044
Phbou.01G1871			GO:0005515(protein binding)		19.7493	20.6609	12.6539	16.9474	11.901	16.8176	18.8427	29.0031	24.5026	55.941	56.9017	21.2761	74.9831	12.3049	79.8869	180.416	50.9913	58.2851	52.6106	102.229	45.4131	59.4188	116.388	73.9421
Phbou.01G1877	GO:0006468(protein phosphorylation)		GO:0004672(protein kinase activity),GO:0005524(ATP binding)		10.6379	12.9922	9.28528	14.6271	14.7638	14.0914	24.9261	27.6085	17.3365	10.2323	11.3672	11.3351	66.7545	19.1657	46.5877	18.503	22.2199	20.6732	11.6164	13.7207	12.3071	17.8753	15.6386	23.4208
Phbou.01G1884					1.74104	1.53274	0.932473	3.68487	17.6403	5.90248	10.6471	6.72986	15.6833	2.33456	12.0684	14.6227	7.48006	31.9528	13.7294	27.8588	40.1719	15.2823	55.4587	29.5652	38.0651	3.15111	6.96265	7.86579
Phbou.01G1885				K12272 SRPRB, SRP102; signal recognition particle receptor subunit beta	29.8901	26.1867	21.2499	36.4512	37.9218	33.5015	18.7844	23.0492	39.7782	26.6008	27.4461	30.651	24.7387	30.779	38.6955	17.6477	38.567	46.8461	18.6793	10.0796	18.0105	17.4395	16.1068	18.963
Phbou.01G1886			GO:0005515(protein binding)	K17710 PTCD1; pentatricopeptide repeat domain-containing protein 1	25.9681	20.1994	28.5837	25.3926	26.4361	29.6185	19.794	16.8168	14.9487	5.38781	9.38172	16.2475	0.317999	0.0933445	0.205368	0.0471881	0.14716	0.0993496	0.172184	0.0560426	0	0.0969638	0.178541	0.275046
Phbou.01G1890					2.46636	1.79839	1.94637	1.6398	0.824492	1.13186	0.920075	0.817825	1.33256	1.7022	1.59522	1.89162	0	0	0.09269	0	0.433935	0.139503	0	0.147549	0.0453504	0.306343	0.15042	0.550347
Phbou.01G1899	GO:0007017(microtubule-based process)	GO:0030286(dynein complex)		K10418 DYNLL; dynein light chain LC8-type	108.079	76.661	91.5641	87.153	160.809	105.91	169.942	169.915	313.185	393.865	341.221	200.139	3.72067	8.24862	9.61139	4.1699	19.982	5.28185	9.03033	23.9162	49.7482	29.9548	30.554	23.8309
Phbou.01G1900	GO:0055114(oxidation-reduction process)		GO:0016616(oxidoreductase activity, acting on the CH-OH group of donors, NAD or NADP as acceptor),GO:0051287(NAD binding)	K15919 HPR2_3; glyoxylate/hydroxypyruvate reductase [EC:1.1.1.79 1.1.1.81]	6.22154	4.07248	4.37958	4.34675	3.91454	4.1725	3.53388	3.72525	4.20044	3.1821	2.95545	3.2922	4.58867	10.4449	15.4736	8.59095	7.83274	13.7808	3.9922	5.18624	4.79252	6.41216	8.46637	4.82443
Phbou.01G1911	GO:0007264(small GTPase mediated signal transduction)	GO:0005622(intracellular)	GO:0005525(GTP binding),GO:0003924(GTPase activity)	K04392 RAC1; Ras-related C3 botulinum toxin substrate 1	3.24282	6.5589	4.82513	5.38073	4.17428	4.89113	17.5612	19.2293	3.0044	1.45611	2.70228	2.13028	2.9375	1.6678	3.99384	2.24831	9.81614	2.02868	4.29725	3.29006	7.18119	3.29994	3.09888	6.7864
Phbou.01G1912	GO:0016567(protein ubiquitination)		GO:0005515(protein binding),GO:0004842(ubiquitin-protein transferase activity)		8.88556	6.33456	4.66189	10.3771	8.09578	12.169	12.7642	13.7228	15.3554	17.6657	20.0993	11.2967	2.73635	32.832	17.7449	12.091	20.6858	30.5517	8.97418	7.2236	14.1386	16.0388	16.1816	18.5415
Phbou.01G1914	GO:0009116(nucleoside metabolic process)		GO:0003824(catalytic activity)		64.4704	42.5373	48.3273	46.8687	61.857	44.1778	48.3029	64.2478	79.0696	121.101	104.296	98.894	5.53091	11.3647	18.2843	15.5882	23.9056	15.2819	18.911	48.7165	36.1504	34.5629	49.0079	29.5527
Phbou.01G1926				K20929 GLX; glyoxal/methylglyoxal oxidase [EC:1.2.3.15]	0.0675558	0	0	0	0	0	1.80744	1.93035	0.0432908	0	0	0	0.534654	4.94363	1.12218	0.555363	0.0432985	0.0974383	1.39319	0.783244	1.90055	0.142648	0	0.242779
Phbou.01G1942			GO:0009055(electron transfer activity),GO:0051536(iron-sulfur cluster binding)		57.5969	62.9606	83.3969	66.5332	58.3308	68.8173	44.4116	36.8241	44.8093	19.8818	25.1701	50.5831	0	0	0.0220943	0	0.0886595	0	0.0432234	0.0844103	0.162151	0.0730225	0.0806746	0.103567
Phbou.01G1943				K10664 ATL6S; E3 ubiquitin-protein ligase ATL6/9/15/31/42/55 [EC:2.3.2.27]	0.368447	0.521967	0.981834	0.928997	0.76776	0.869027	1.53342	2.39925	0.905074	0.847635	1.11083	0.873454	1.36687	1.4355	1.68701	1.89308	1.18074	0.531425	1.99554	3.78465	2.30345	0.734772	0.38201	0.993081
Phbou.01G1963	GO:0006468(protein phosphorylation)		GO:0004672(protein kinase activity),GO:0005524(ATP binding),GO:0005515(protein binding)		2.06715	2.57441	1.06496	1.21979	2.75396	1.14359	1.8939	2.23304	1.08579	1.02908	0.81133	1.68704	2.27966	0.723289	4.76311	3.11666	2.73667	2.85933	5.20968	3.80487	12.0124	20.9658	10.9622	13.2745
Phbou.01G1968			GO:0003968(RNA-directed 5'-3' RNA polymerase activity)	K11699 RDR, RDRP; RNA-dependent RNA polymerase [EC:2.7.7.48]	12.7369	6.72507	7.85603	7.35194	12.0492	7.05993	2.24307	2.2546	6.73338	8.02666	10.6002	7.13285	2.63728	4.69011	4.50199	2.16271	6.215	4.72201	6.97569	2.94905	4.03502	9.59031	5.62496	8.14244
Phbou.01G1969		GO:0016020(membrane)	GO:0005524(ATP binding),GO:0016887(ATPase activity)		0.27548	0.22245	0.145807	0.17245	0.288063	0.215918	0.0393087	0.102813	0.22596	0.486727	0.433835	0.483266	0.40334	1.50074	2.21057	0.498227	0.494377	0.985391	3.88385	1.30446	1.71535	0.325746	0.582666	0.330002
Phbou.01G1970	GO:0005975(carbohydrate metabolic process)		GO:0004553(hydrolase activity, hydrolyzing O-glycosyl compounds)	K01188 E3.2.1.21; beta-glucosidase [EC:3.2.1.21]	5.89081	2.74026	1.29266	1.7735	6.49566	4.56228	6.30777	13.4674	19.6822	91.7504	93.9307	16.1883	49.0569	10.4851	57.8581	235.059	67.5851	63.7875	86.6312	154.409	69.259	101.903	232.866	77.7293
Phbou.01G1978			GO:0003677(DNA binding)		68.0192	54.2236	48.32	66.6779	87.9776	84.937	90.2885	93.5319	147.562	229.799	207.684	128.062	6.98223	20.8107	24.8749	22.2362	55.8242	34.343	29.5178	40.2756	39.3482	47.1657	40.4684	46.0831
Phbou.01G1979			GO:0043169(cation binding),GO:0003824(catalytic activity)	K14497 PP2C; protein phosphatase 2C [EC:3.1.3.16]	163.914	184.754	131.411	186.712	226.169	205.903	237.078	217.11	386.485	378.492	407.559	288.841	11.2794	74.7286	91.7332	27.5311	213.783	125.307	83.9317	54.0719	222.135	302.266	135.72	267.452
Phbou.01G1980					17.2621	15.9745	8.59622	16.0736	24.2616	16.973	35.7556	41.3478	44.2474	80.7064	62.8076	47.0827	3.30525	2.26383	4.03196	2.47959	20.7001	12.0473	6.49582	3.62445	10.7919	17.2451	8.08278	20.2339
Phbou.01G1983	GO:0055085(transmembrane transport)	GO:0016021(integral component of membrane)	GO:0005524(ATP binding),GO:0016887(ATPase activity),GO:0042626(ATPase activity, coupled to transmembrane movement of substances)	K05658 ABCB1, CD243; ATP-binding cassette, subfamily B (MDR/TAP), member 1 [EC:7.6.2.2]	0.0410949	0.087327	0.0453143	0	0	0	0	0	0	0	0	0	19.1618	114.61	146.696	43.8762	6.07553	286.466	22.9251	13.1903	9.04349	10.6829	16.5531	7.81091
Phbou.01G1988				K17795 TIM17; mitochondrial import inner membrane translocase subunit TIM17	21.5081	19.7653	23.0922	14.4089	11.4082	15.8555	7.94178	8.93367	11.7516	14.2713	11.2424	11.4499	12.9532	36.8937	19.5271	22.567	10.2542	27.6476	10.2813	8.10494	6.79397	14.0761	14.1428	10.4416
Phbou.01G1990	GO:0006468(protein phosphorylation)		GO:0005515(protein binding),GO:0004672(protein kinase activity),GO:0005524(ATP binding)		4.29246	2.75513	4.73318	0.825382	0.149862	0.653867	0.400668	0.410069	0.244087	0.384218	0.530018	0.121555	7.49289	56.4324	22.4073	69.1298	21.0328	80.2951	27.356	11.693	5.1931	4.10395	25.7231	6.19499
Phbou.01G1994	GO:0042545(cell wall modification)		GO:0030599(pectinesterase activity)	K01051 E3.1.1.11; pectinesterase [EC:3.1.1.11]	1.51225	8.50412	0.203356	1.92412	5.61764	2.81064	3.46485	4.30177	5.05809	0.254563	0.15699	4.54683	1.93391	4.27362	14.0918	6.55708	28.6046	5.31994	24.4793	24.8479	38.2552	21.0803	57.076	28.3663
Phbou.01G1996					0.980679	0.947249	0.0983062	5.14688	3.5466	6.34068	2.50893	3.39661	9.21703	2.00999	4.86975	5.21327	3.96887	1.14775	2.92388	0.0610756	18.2088	4.97208	22.5829	3.30039	34.5566	8.53402	7.11745	5.23308
Phbou.01G2006			GO:0003993(acid phosphatase activity)		3.15316	3.35024	2.03818	7.09007	11.7403	4.08351	2.26258	4.31155	3.97151	0.225125	2.14039	5.34849	170.113	13.0401	194.853	37.6532	99.5842	41.2449	17.8705	33.7048	86.3629	19.7446	24.4347	67.7296
Phbou.01G2007					1.22032	0.353615	1.46794	1.04171	1.76529	1.4492	0	0	4.12326	3.67516	3.65944	2.49844	0	0	0	0	0	0	0	0	0	0	0	0
Phbou.01G2008			GO:0003677(DNA binding),GO:0003676(nucleic acid binding),GO:0008270(zinc ion binding)		19.7087	14.0137	15.333	36.6826	28.9542	27.8543	78.0139	84.4726	29.461	20.7026	23.2973	41.6301	0.67104	0.383007	4.91147	2.12982	0.338138	1.08706	0.941997	0.689854	1.83762	0.106095	0.234426	0.631991
Phbou.01G2010	GO:0006352(DNA-templated transcription, initiation),GO:0006355(regulation of transcription, DNA-templated)		GO:0003700(DNA-binding transcription factor activity)	K03093 sigI; RNA polymerase sigma factor	34.2134	35.7425	45.0405	30.3884	29.9023	38.8462	14.7966	9.83029	12.1128	5.50742	8.4646	13.183	0.912777	0.456211	2.86775	1.23001	1.05487	0.719349	1.7454	1.64341	2.89975	0.842489	1.78399	1.07541
Phbou.01G2020	GO:0006096(glycolytic process),GO:0006002(fructose 6-phosphate metabolic process)		GO:0003872(6-phosphofructokinase activity),GO:0005524(ATP binding)	K00850 pfkA, PFK; 6-phosphofructokinase 1 [EC:2.7.1.11]	116.527	136.287	137.113	129.854	101.752	138.001	64.6327	67.3299	149.863	125.404	126.112	115.552	96.5553	141.981	204.378	117.846	99.8893	197.949	115.354	34.6113	21.3736	48.1263	84.7124	32.8326
Phbou.01G2023			GO:0003993(acid phosphatase activity)		10.1395	11.8615	8.01839	10.8995	22.6418	7.47006	28.3154	39.7771	22.9712	49.5514	30.7875	31.3211	25.6344	2.81059	28.6604	4.47297	27.5047	1.9204	3.07226	5.74977	10.9492	19.1754	17.5213	16.1338
Phbou.01G2030					29.7884	42.1336	28.5697	50.0961	29.4488	49.1537	31.8837	43.2627	35.2335	16.7903	20.6372	27.4524	110.612	65.2215	226.934	50.0373	75.2588	141.496	63.2606	22.9801	30.8658	37.7451	28.8741	40.1051
Phbou.01G2045	GO:0006355(regulation of transcription, DNA-templated)		GO:0003677(DNA binding)		10.9996	13.4494	10.0112	10.7476	10.3192	8.93305	8.30448	5.19257	5.37043	2.16902	4.6446	5.48424	5.35448	28.925	18.9631	8.07369	7.83328	7.05115	10.5838	8.20363	12.1161	12.5347	4.88763	13.2812
Phbou.01G2055				K12812 UAP56, BAT1, SUB2; ATP-dependent RNA helicase UAP56/SUB2 [EC:3.6.4.13]	34.6904	28.586	26.9465	28.3919	35.574	31.8056	12.3751	10.0698	22.9218	13.8333	18.8668	23.2095	1.60154	3.13407	7.97881	3.80245	11.1665	6.11543	7.13006	5.8331	9.39803	11.6116	9.59132	17.7307
Phbou.01G2060	GO:0032957(inositol trisphosphate metabolic process)	GO:0005622(intracellular)	GO:0000287(magnesium ion binding),GO:0005524(ATP binding),GO:0047325(inositol tetrakisphosphate 1-kinase activity),GO:0052725(inositol-1,3,4-trisphosphate 6-kinase activity),GO:0052726(inositol-1,3,4-trisphosphate 5-kinase activity),GO:0003824(catalytic activity)	K00913 ITPK1; inositol-1,3,4-trisphosphate 5/6-kinase / inositol-tetrakisphosphate 1-kinase [EC:2.7.1.159 2.7.1.134]	61.5691	53.7318	55.0265	52.7087	58.6475	48.4497	20.3502	17.9219	43.604	38.0948	40.6867	47.6374	1.57612	3.23854	4.00582	3.53839	11.99	5.0406	4.68914	3.44968	7.03647	15.4098	9.11175	17.4229
Phbou.01G2062		GO:0016020(membrane)	GO:0008375(acetylglucosaminyltransferase activity)		0.376715	0.375244	0.155772	0.368474	0.347893	0.102523	0.951896	1.29062	0.633687	4.71245	5.78733	0.251172	0	0.287161	0.541529	0	0.120724	0.0339594	0	0.431017	0.264954	0.497158	0	0.338456
Phbou.01G2074	GO:0006499(N-terminal protein myristoylation)		GO:0004379(glycylpeptide N-tetradecanoyltransferase activity)	K00671 NMT; glycylpeptide N-tetradecanoyltransferase [EC:2.3.1.97]	28.0085	28.2459	24.4599	28.6819	24.9674	31.0067	31.1496	31.1058	28.7615	30.5001	28.5633	24.0424	47.3902	42.2837	64.4638	40.4893	80.2147	68.7197	33.173	27.862	39.5804	47.386	45.1701	33.1383
Phbou.01G2075	GO:0006499(N-terminal protein myristoylation)		GO:0004379(glycylpeptide N-tetradecanoyltransferase activity)	K00671 NMT; glycylpeptide N-tetradecanoyltransferase [EC:2.3.1.97]	25.2309	24.6891	21.0334	26.3695	24.8835	27.6079	28.9195	29.3255	26.0027	26.0905	27.3551	21.3766	39.1563	27.6708	46.6421	31.6296	37.9552	47.1464	22.4865	24.8138	25.2057	33.0155	26.6317	24.7717
Phbou.01G2079					3.16129	10.1566	5.72679	8.01011	9.5817	8.43955	53.1642	92.3502	8.29615	3.94807	5.12588	8.1188	32.4655	14.0762	50.9738	7.57995	10.1308	11.182	12.8884	13.0441	9.17603	8.05266	8.0771	15.2381
Phbou.01G2081				K01520 dut, DUT; dUTP pyrophosphatase [EC:3.6.1.23]	3.82366	3.69331	3.44965	1.088	2.37054	3.40562	71.0939	58.7843	3.56401	2.87888	6.65782	1.64809	1.7194	1.41318	3.10914	1.0716	5.79256	2.50682	22.5919	16.1206	37.161	1.46797	1.0812	0.416403
Phbou.01G2082			GO:0043531(ADP binding)		1.14589	2.37094	2.32758	3.46079	3.29034	2.23221	45.6822	43.8213	2.16426	1.49847	1.79689	1.71568	0.119327	0.735566	2.15776	1.11554	3.24698	1.47879	24.1968	18.8426	39.8161	2.54696	1.50072	3.03436
Phbou.01G2096	GO:0055085(transmembrane transport)		GO:0022857(transmembrane transporter activity)	K14684 SLC25A23S; solute carrier family 25 (mitochondrial phosphate transporter), member 23/24/25/41	5.85254	3.26463	5.00141	4.12165	2.99341	3.45099	1.27586	1.87708	2.62528	0.807848	1.86827	2.65923	0	0	0	0	0	0	0	0.0595215	0.0914722	0	0	0
Phbou.01G2098	GO:0006468(protein phosphorylation)		GO:0005524(ATP binding),GO:0004672(protein kinase activity)		16.2505	20.6349	19.4826	15.4255	19.1405	16.4936	15.8377	16.9275	13.8031	10.8858	13.274	13.9178	3.57778	4.27487	7.20654	4.64955	12.4577	7.85889	5.85435	6.26086	8.81487	23.4142	11.7941	19.5623
Phbou.01G2099	GO:0055114(oxidation-reduction process)		GO:0016614(oxidoreductase activity, acting on CH-OH group of donors),GO:0050660(flavin adenine dinucleotide binding)	K15403 ACE, HTH; fatty acid omega-hydroxy dehydrogenase [EC:1.1.-.-]	2.32661	1.19435	1.84485	4.60939	5.586	2.84577	1.36774	1.85982	2.14425	2.3094	4.78449	5.6395	0.0258615	0.743948	0.233823	0.268632	0.56967	0.150821	0	0	0	0.625595	0	1.22131
Phbou.01G2100			GO:0003676(nucleic acid binding)		27.7088	19.9586	23.2333	22.8687	22.7855	20.117	22.932	19.4966	21.8431	15.3531	15.935	20.7693	0.452199	1.10614	1.33502	0.380245	5.55243	1.22439	5.57709	1.59386	6.08278	2.23678	1.62488	1.85129
Phbou.01G2103	GO:0045454(cell redox homeostasis)		GO:0009055(electron transfer activity),GO:0015035(protein disulfide oxidoreductase activity)	K03676 grxC, GLRX, GLRX2; glutaredoxin 3	0.371229	0.887471	0.358176	4.79303	12.1835	3.48552	3.36589	5.35789	8.50453	10.8249	12.4924	31.2968	3.25935	4.05603	2.43104	3.71938	14.0975	5.42131	0.69598	4.87036	9.0513	3.91935	1.94853	3.22409
Phbou.01G2105	GO:0006412(translation),GO:0006355(regulation of transcription, DNA-templated)	GO:0005622(intracellular),GO:0005840(ribosome),GO:0005634(nucleus)	GO:0003735(structural constituent of ribosome),GO:0003700(DNA-binding transcription factor activity),GO:0043565(sequence-specific DNA binding)	K09419 HSFF; heat shock transcription factor, other eukaryote	1119.18	951.656	1050.24	1147.8	874.158	1573.08	507.558	475.315	1140.43	650.631	802.756	1066.75	204.622	250.773	268.304	49.0408	290.893	181.059	85.933	53.2243	153.712	189.862	107.151	194.884
Phbou.01G2110			GO:0005515(protein binding)		47.6225	44.1224	53.9251	42.6759	22.1236	67.4885	27.1814	24.2768	25.3016	19.8401	18.6112	17.9812	52.5943	520.207	319.834	456.627	113.3	882.951	137.052	67.5034	53.5258	47.6338	119.633	42.4437
Phbou.01G2111				K22522 LOG; cytokinin riboside 5'-monophosphate phosphoribohydrolase [EC:3.2.2.-]	8.2026	15.2097	10.7909	9.54932	5.97543	7.34342	25.0056	19.7981	4.62721	1.61748	2.22418	3.49116	0.125323	0	0.566547	0.162722	0.0405969	0.0456793	0.0791673	0.154605	0.118798	0.0445823	0	0.0379384
Phbou.01G2134	GO:0009168(purine ribonucleoside monophosphate biosynthetic process),GO:0032264(IMP salvage)		GO:0019239(deaminase activity),GO:0003876(AMP deaminase activity)	K01490 AMPD; AMP deaminase [EC:3.5.4.6]	24.7703	24.5459	24.7418	19.8579	23.3747	22.2206	26.1547	23.5881	24.6553	23.8283	28.0785	22.9236	3.57047	6.4713	9.72373	4.8284	17.7856	11.2461	18.2141	9.84823	30.1417	25.9063	14.5091	21.9844
Phbou.01G2139	GO:0006468(protein phosphorylation)		GO:0005509(calcium ion binding),GO:0004672(protein kinase activity),GO:0005524(ATP binding)	K13412 CPK; calcium-dependent protein kinase [EC:2.7.11.1]	2.70616	1.08871	0.695303	1.69954	2.83694	0.829433	6.40454	11.3684	2.52546	23.9357	16.1032	4.73364	95.546	58.4806	84.2312	34.6932	53.1452	81.702	63.6734	50.566	42.4273	69.0142	142.237	63.356
Phbou.01G2143	GO:0008652(cellular amino acid biosynthetic process),GO:0006520(cellular amino acid metabolic process),GO:0055114(oxidation-reduction process)		GO:0004072(aspartate kinase activity),GO:0016491(oxidoreductase activity),GO:0050661(NADP binding)	K12524 thrA; bifunctional aspartokinase / homoserine dehydrogenase 1 [EC:2.7.2.4 1.1.1.3]	0.321687	2.05076	1.3354	0.65151	0.924831	0.885767	2.47511	2.93524	0.776063	0.365677	0.463111	0.560738	2.30255	1.76939	2.36955	0.622242	4.39039	0.791497	1.06429	0.346407	0.958239	2.98341	2.06003	3.35485
Phbou.01G2146			GO:0005515(protein binding)	K00799 GST, gst; glutathione S-transferase [EC:2.5.1.18]	208.169	183.325	239.16	283.041	253.669	264.937	269.659	332.674	155.958	100.257	127.629	165.605	8.41951	8.5963	8.98355	1.79258	7.65702	1.60113	0.85891	8.38677	1.18973	2.15799	1.80865	3.48282
Phbou.01G2148					0.664342	1.41173	0.244184	0.385072	0.755094	0.241067	5.88087	12.8275	1.22986	0.407563	1.17819	0.612467	15.4812	39.3126	38.577	13.1985	42.3904	15.7572	11.9938	14.0535	13.4291	12.8849	30.0775	64.9926
Phbou.01G2151			GO:0005524(ATP binding)		3.38357	1.97376	1.64602	1.62666	1.018	1.91389	0.946682	1.89574	1.23292	0.137367	1.02364	0.668436	9.9763	96.7627	80.9165	81.5382	14.2024	46.2189	30.3494	56.2731	8.77244	11.3006	15.477	8.78203
Phbou.01G2152			GO:0005524(ATP binding)		2.12425	0.967297	0.794728	0.75196	0.388035	0.991052	1.35319	3.09687	0.486162	0.261803	0.64582	0.269777	11.8209	61.6864	91.8994	76.7908	10.0167	17.7815	38.1187	72.8675	7.1145	14.204	12.1528	7.04332
Phbou.01G2155					59.7877	63.3187	50.2578	65.8602	66.7315	67.1003	73.0135	81.6319	86.5316	67.9357	63.7333	63.7476	44.5146	74.5301	199.916	69.6901	72.1686	109.71	105.403	60.2491	111.205	46.7641	50.0909	52.4325
Phbou.01G2169			GO:0005515(protein binding)	K11426 SMYD; SET and MYND domain-containing protein	5.93326	5.75375	5.40011	5.79733	7.22547	4.30595	4.25554	4.66819	7.36284	4.41995	6.01281	4.85599	0.605601	0.478601	2.16611	1.54845	3.56136	1.96965	5.9444	3.85042	5.12244	5.4356	3.0026	4.79479
Phbou.01G2174	GO:0048544(recognition of pollen),GO:0006468(protein phosphorylation)		GO:0004674(protein serine/threonine kinase activity),GO:0004672(protein kinase activity),GO:0005524(ATP binding)	K04733 IRAK4; interleukin-1 receptor-associated kinase 4 [EC:2.7.11.1]	1.30278	1.15927	1.13127	1.15535	1.35118	1.17002	2.5948	3.07683	0.834841	1.03401	0.831755	0.984434	0.241653	0	0.12485	0.0334685	0.667992	0.0939524	0.284953	0.298114	0.549768	1.69638	0.937073	1.11194
Phbou.01G2176					17.0417	21.1429	19.0185	16.7864	17.5849	18.9719	52.9565	60.1372	21.7422	23.4523	20.5716	17.2706	24.5246	12.4541	38.1894	13.1473	19.4032	22.8719	16.6023	16.1798	19.6989	14.4952	12.1708	16.344
Phbou.01G2180					0.629927	1.77364	0.694603	1.93881	1.50355	2.50294	0.674141	0.808146	2.3009	0.999939	0.837864	0.895998	7.75854	33.0363	39.6015	2.2656	11.5066	15.5819	1.57465	7.49559	4.72581	12.4145	6.02499	14.7525
Phbou.01G2186			GO:0005515(protein binding)	K20222 IPO5, KPNB3, RANBP5; importin-5	0.620286	0.965594	0.843036	0.85787	1.1641	0.973604	0.737582	0.99262	1.14625	3.26553	2.34849	1.33369	3.46777	5.86455	5.87991	4.09127	9.35653	6.42909	3.62396	3.36254	6.54735	8.08197	5.76565	5.89258
Phbou.01G2188	GO:0007017(microtubule-based process)	GO:0005874(microtubule)	GO:0003924(GTPase activity),GO:0005200(structural constituent of cytoskeleton),GO:0005525(GTP binding)	K07374 TUBA; tubulin alpha	100.461	115.215	79.8373	103.71	86.6948	113.015	48.1271	67.7956	157.271	135.571	109.178	82.4251	134.445	185.427	241.167	162.809	243.095	192.74	77.3641	121.377	93.0961	232.478	211.075	216.973
Phbou.01G2190	GO:0006869(lipid transport)		GO:0008289(lipid binding)		2.56109	2.14829	2.52677	2.88302	21.9087	3.2282	1.52269	3.69441	15.548	17.8619	16.638	9.98588	944.781	347.844	740.792	145.302	401.73	307.473	349.501	381.9	606.242	534.999	319.063	434.926
Phbou.01G2191	GO:0006869(lipid transport)		GO:0008289(lipid binding)		0.748514	0.695886	0.447073	1.00873	0.850764	0.882732	2.63308	2.6917	0.999289	0.731852	1.49339	2.0702	6.23247	1.58493	2.47079	0.769174	1.63913	1.70938	1.16943	2.8547	4.32859	3.51228	1.26111	3.92288
Phbou.01G2194					21.2113	16.6791	9.7103	14.8602	7.92026	16.005	15.0242	24.3814	20.9041	29.4902	40.9855	26.0499	13.7873	8.56115	10.176	11.882	21.7912	6.5164	2.39272	5.70071	4.16498	28.7813	3.45364	27.3358
Phbou.01G2198					35.0088	37.7246	35.3179	44.2973	31.0428	34.3264	31.886	35.3285	31.1851	25.0188	21.1359	30.3131	210.258	146.365	232.234	117.621	85.9335	173.687	77.5822	90.6025	55.4155	68.5054	117.774	112.429
Phbou.01G2200			GO:0016787(hydrolase activity),GO:0008252(nucleotidase activity)		47.9207	51.1814	41.1979	47.455	53.4727	47.9494	53.1192	77.0939	62.5376	143.677	124.852	74.6489	9.39489	45.0855	80.392	56.0488	71.0382	88.132	50.9923	73.1235	69.4878	82.0578	97.8471	76.4902
Phbou.01G2201					1.71766	2.06306	2.22341	1.79209	4.15925	1.13816	9.3243	9.14546	5.55136	8.34987	9.69488	4.86863	1.40373	0	0.763405	0.613937	2.39326	0.107715	0.373364	1.00256	0.980467	2.10257	1.0453	4.47308
Phbou.01G2202					14.8945	12.7548	9.06982	12.2928	10.2333	15.1251	12.5563	18.0195	18.8043	27.7706	23.4185	14.8879	166.042	82.4697	49	75.9568	34.3383	77.2742	20.9779	45.1726	18.3455	29.4164	55.6631	32.7554
Phbou.01G2204					0.39984	0.094407	0.489881	0.463518	0	0.338539	2.64139	3.78246	0.227754	0.367943	0.614555	0.10532	12.3941	7.22462	24.9777	8.94798	6.83386	16.1477	10.2726	3.74114	8.58237	1.12571	4.35287	3.99147
Phbou.01G2212				K21248 VMP1; vacuole membrane protein 1	30.2269	29.3554	18.0058	41.0127	24.4665	35.474	45.7222	62.7499	46.6832	83.8416	63.3383	33.5116	87.2091	217.232	188.091	61.3631	89.5635	279.429	24.9679	59.5238	47.0792	47.3156	40.2249	52.2295
Phbou.01G2213	GO:0055085(transmembrane transport)	GO:0016020(membrane),GO:0016021(integral component of membrane)	GO:0022857(transmembrane transporter activity),GO:0005215(transporter activity)		56.0785	15.8494	4.42735	22.8319	15.8366	19.5095	29.1837	66.8615	77.0178	200.29	207.536	62.4052	28.3306	492.023	49.3336	421.746	117.32	191.108	201.631	104.006	29.7729	36.6449	117.65	82.3076
Phbou.01G2217			GO:0003676(nucleic acid binding),GO:0008270(zinc ion binding)		56.0936	65.3832	66.7572	68.4284	36.1411	105.217	29.522	33.6785	43.0497	39.5846	33.8349	30.8445	64.0954	215.902	301.036	116.921	119.897	296.623	70.6903	56.5487	56.7737	40.9299	65.6606	66.3208
Phbou.01G2220					176.705	177.593	167.513	206.627	129.343	207.041	205.073	237.547	225.962	285.304	222.215	180.679	23.9753	54.746	55.3453	44.7945	22.7783	63.9604	20.7721	28.7056	18.4493	34.339	36.7037	23.4723
Phbou.01G2224					0.839161	1.12421	0.402313	1.06586	1.99053	0.834072	0.954461	2.29783	1.73014	1.61159	4.54231	2.29208	1.98518	0.964144	1.53847	0.63737	2.7126	0.841986	1.23125	1.15772	3.0109	4.87924	1.07811	4.1084
Phbou.01G2228	GO:0006355(regulation of transcription, DNA-templated)	GO:0016602(CCAAT-binding factor complex)	GO:0003700(DNA-binding transcription factor activity),GO:0003677(DNA binding)	K08064 NFYA; nuclear transcription factor Y, alpha	39.7653	40.4449	37.9283	51.931	46.1787	55.1824	34.4532	35.0824	27.3147	20.7046	30.7447	33.896	25.1674	12.8323	34.1615	10.5068	14.4898	11.6733	11.6667	24.0019	23.6798	19.4821	15.356	39.7502
Phbou.01G2234			GO:0003824(catalytic activity)	K06617 E2.4.1.82; raffinose synthase [EC:2.4.1.82]	58.3104	23.0829	17.4183	29.8489	115.418	37.0881	126.151	146.317	215.149	2478.71	1918.95	433.955	101.673	135.893	216.397	239.72	392.928	289.974	348.241	357.46	454.499	476.168	294.985	244.479
Phbou.01G2262					8.36992	37.6171	36.2765	30.9904	16.9836	23.342	6.84381	9.59237	2.90866	1.40344	2.85927	5.57386	2.65829	2.8787	14.43	2.16423	3.56084	4.32088	3.83505	2.92486	6.84451	2.24913	2.59776	7.54706
Phbou.01G2263			GO:0046983(protein dimerization activity)		19.533	16.9732	21.4836	22.2746	10.1532	19.2862	10.8292	13.0883	7.14348	5.08331	7.14885	8.4648	1.57543	11.5829	6.6769	6.92936	6.53874	19.7033	5.10043	4.34256	3.1268	5.14905	4.48899	7.60093
Phbou.01G2268	GO:0001510(RNA methylation),GO:0006396(RNA processing)		GO:0008168(methyltransferase activity),GO:0003723(RNA binding),GO:0008173(RNA methyltransferase activity)	K03216 trmL, cspR; tRNA (cytidine/uridine-2'-O-)-methyltransferase [EC:2.1.1.207]	37.1497	39.5767	51.0961	42.8829	37.8449	42.646	17.4467	13.8855	27.4783	19.0251	19.5548	30.5078	1.71051	1.10462	2.01997	1.0153	4.62276	1.35381	3.58121	1.9293	2.2237	3.47711	2.30489	3.49154
Phbou.01G2270			GO:0046983(protein dimerization activity)		0	0	0.0255943	0	0	0	6.09969	7.39039	0.0594963	0	0	0	0.413324	0	0.533858	0	0	0	2.23384	1.72798	4.48395	0	0	0
Phbou.01G2278	GO:0055114(oxidation-reduction process)		GO:0004096(catalase activity),GO:0020037(heme binding)		50.2937	38.1964	48.9202	31.9704	41.7942	38.0467	10.9839	11.2653	35.1744	18.8498	32.7242	36.9266	1.09834	3.43036	2.58192	0.752982	1.85012	0.99283	0.638319	1.73435	1.5409	2.75067	2.76266	2.60675
Phbou.01G2284					135.111	119.834	148.7	116.378	156.776	136.093	143.165	145.807	238.667	185.614	215.949	187.982	4.2735	3.91232	4.04417	1.40642	14.0353	8.38972	13.4712	17.7994	33.8517	13.7876	11.9065	20.699
Phbou.01G2285					0.191342	2.7954	2.08351	1.02312	2.06607	0.676957	19.3681	27.3093	1.01157	0.165073	0.254504	1.50256	2.10587	3.79225	6.2957	3.51465	4.38427	2.24234	5.59019	5.66283	4.97932	2.92921	7.0675	4.58425
Phbou.01G2287					21.4071	33.4739	29.9888	42.2815	35.9615	36.4944	26.7359	34.3884	29.3341	17.8409	24.6412	30.481	12.7865	6.02094	16.3433	8.43947	32.6184	15.9236	22.2126	14.4595	30.0492	67.8507	49.8343	74.5127
Phbou.01G2290			GO:0003677(DNA binding)		9.63902	17.767	12.7427	12.0569	11.0768	12.4641	4.43272	1.67697	8.19027	3.3079	4.36334	6.12296	1.89661	2.05679	7.3491	0.930311	1.50182	0.614486	7.18857	3.96456	9.48864	1.79919	0.662576	1.85004
Phbou.01G2292	GO:0006468(protein phosphorylation)		GO:0004674(protein serine/threonine kinase activity),GO:0004672(protein kinase activity),GO:0005524(ATP binding)		25.9053	19.9324	24.9549	15.0847	9.77847	15.531	10.5995	10.5077	13.6296	13.9865	12.9689	8.413	1.8677	8.88978	9.98534	16.3798	4.19682	8.78954	4.89854	11.3162	5.91642	5.92083	4.01397	6.41261
Phbou.01G2293					1.71394	1.50436	0.273901	1.24397	1.72221	0.324485	1.09286	1.53543	0.859553	0.480021	0.343608	1.35438	5.23415	12.2697	5.33226	36.7564	8.66076	11.2856	67.1222	31.3457	17.9829	10.7348	16.0705	6.33802
Phbou.01G2294					1.50696	1.60115	1.26288	1.6666	2.02112	1.0499	6.0567	6.99506	4.55802	3.86901	5.22748	1.53616	7.9311	4.34981	16.1747	18.0871	12.5948	4.65139	10.7736	15.8165	8.53561	3.73357	6.2341	5.37954
Phbou.01G2300	GO:0006508(proteolysis)		GO:0008234(cysteine-type peptidase activity)	K16290 XCP; xylem cysteine proteinase [EC:3.4.22.-]	0.110581	0.0783287	0.040645	0.0384577	0	0	2.36686	17.368	0	2.08608	3.76535	0.0873828	12.1065	52.0746	66.693	33.5598	79.7107	28.1776	13.4526	21.0981	8.98732	22.3121	40.3002	91.9325
Phbou.01G2305			GO:0003676(nucleic acid binding),GO:0003824(catalytic activity),GO:0050662(coenzyme binding)		23.268	16.1741	19.6338	18.3563	27.3609	20.789	16.4648	16.3959	21.9519	16.1904	17.6399	20.9046	7.18416	11.2757	12.4444	10.2908	21.603	19.4827	22.2017	28.3193	37.1278	32.1583	31.4453	31.5761
Phbou.01G2325	GO:0006821(chloride transport),GO:0055085(transmembrane transport)	GO:0016020(membrane)	GO:0005247(voltage-gated chloride channel activity)		21.8692	20.4539	26.7431	22.8546	28.654	24.141	11.467	7.91926	17.2428	4.73619	8.72407	12.9289	0.0893265	0.110127	0.461504	0.148458	0.300936	0.286516	0.338567	0.264473	0.541921	0.53385	0.36511	0.692257
Phbou.01G2330			GO:0005515(protein binding)		6.81531	5.07831	6.14869	5.72545	8.45053	6.35925	30.2061	25.8073	6.0122	2.44349	7.34621	6.50463	0.525372	2.51886	6.22034	3.36528	9.64395	3.7022	12.3902	7.56143	22.4107	8.47256	6.60735	5.51348
Phbou.01G2331	GO:0045454(cell redox homeostasis),GO:0006662(glycerol ether metabolic process)		GO:0015035(protein disulfide oxidoreductase activity)	K03671 trxA; thioredoxin 1	135.989	157.56	149.035	143.79	151.354	144.418	328.944	323.798	158.095	156.961	134.62	167.299	58.0559	42.5797	82.846	29.7252	86.0941	53.4716	105.971	97.1846	190.51	80.5045	65.9299	94.3967
Phbou.01G2356		GO:0016021(integral component of membrane)		K13348 MPV17; protein Mpv17	3.56396	2.81802	3.10735	3.19955	4.56894	3.38347	9.21496	10.4399	5.0988	7.3792	6.21766	3.63497	2.41884	4.80164	12.1792	5.91935	15.4054	6.27611	8.70177	7.99101	12.3583	11.9008	9.79645	9.08474
Phbou.01G2357			GO:0005515(protein binding)		2.87206	4.49706	2.80977	3.53724	5.17886	2.86793	13.8404	20.098	5.53522	17.5865	13.1435	5.01688	2.17903	1.58025	2.48337	0.488191	8.11055	2.58516	0.755726	2.29283	2.14656	9.30195	5.07119	11.201
Phbou.01G2361			GO:0003676(nucleic acid binding),GO:0000175(3'-5'-exoribonuclease activity)	K13288 orn, REX2, REXO2; oligoribonuclease [EC:3.1.-.-]	31.5628	31.5167	26.8106	44.6048	29.9553	34.5506	30.1673	35.1288	30.8011	32.0076	28.7927	31.7814	22.8353	21.5293	26.9318	13.8486	24.8077	28.8777	14.6011	12.5394	19.5344	22.9337	21.561	23.5625
Phbou.01G2368					3.75219	5.31561	5.12254	5.96538	10.9665	7.78022	4.67418	4.37614	8.24386	9.86531	13.4989	14.4016	0	1.4528	5.25109	1.83607	1.60326	5.66963	1.78657	4.14314	10.0534	1.50913	4.44607	6.20713
Phbou.01G2372	GO:0042372(phylloquinone biosynthetic process)		GO:0008168(methyltransferase activity),GO:0052624(2-phytyl-1,4-naphthoquinone methyltransferase activity)	K03183 ubiE; demethylmenaquinone methyltransferase / 2-methoxy-6-polyprenyl-1,4-benzoquinol methylase [EC:2.1.1.163 2.1.1.201]	15.688	14.6423	17.4178	10.6992	13.7005	12.1817	10.6965	8.68679	10.8371	5.91037	7.15973	9.29766	1.21027	0.658272	2.16091	0.850422	2.21393	0.726569	1.16928	1.7126	2.90186	1.26629	1.67878	2.97412
Phbou.01G2377					32.2477	26.9211	27.685	31.2419	32.7258	30.5913	135.306	104.234	35.7206	41.0153	40.9318	50.5101	0.683617	5.15044	18.5425	4.49727	13.8774	10.2991	73.4133	17.9913	108.435	11.673	8.59752	10.2094
Phbou.01G2378			GO:0005515(protein binding)		49.2269	45.9958	58.4896	41.442	41.3712	44.6633	3.7399	6.34716	28.9411	11.2193	22.3363	41.1757	2.37728	5.24391	5.91533	6.53656	7.3838	24.6188	2.95931	1.50949	2.65117	8.4569	8.134	15.3246
Phbou.01G2380			GO:0005515(protein binding)		2.15747	1.33933	1.28305	1.31517	0.165316	1.31945	1.12419	1.72462	0.55923	0.234228	0.361124	0.431005	3.66917	13.1567	21.5896	2.83978	6.68089	3.56634	5.87789	5.82817	2.3642	6.58602	7.38929	5.198
Phbou.01G2384					1.87281	1.84063	1.54882	1.66087	1.91578	1.73293	6.95924	11.5765	3.18033	3.9423	5.28097	3.16333	2.91807	7.42352	4.48695	12.5574	10.383	14.1139	8.89491	8.22825	5.88349	5.07499	12.0146	6.28174
Phbou.01G2399					49.6694	41.0314	44.1935	45.46	57.0321	41.071	6.41977	9.18568	43.9581	51.9027	45.0798	33.4273	1.2567	1.03289	0.811593	0.913767	3.25674	1.64901	16.1155	9.45699	12.7465	1.69882	1.5805	3.04348
Phbou.01G2401	GO:0006629(lipid metabolic process)				4.15211	2.37043	1.81087	3.71779	4.08537	3.44057	0.994822	4.33663	3.17699	3.54999	4.84679	5.10522	8.95091	48.7512	42.1667	53.6205	8.57943	21.4969	41.0132	72.2662	40.7388	17.6656	9.20424	17.7798
Phbou.01G2404	GO:0006850(mitochondrial pyruvate transmembrane transport)	GO:0005743(mitochondrial inner membrane)		K22138 MPC1; mitochondrial pyruvate carrier 1	8.69013	9.38717	8.38457	5.8178	7.90179	7.2527	9.30008	10.2197	6.49689	1.89926	2.46586	3.6052	2.14925	0.736031	2.86855	0.967416	2.41357	0.731156	3.71102	1.32571	6.65529	1.01943	0.112625	1.12776
Phbou.01G2409					10.3042	7.35679	5.29034	3.75423	6.56855	4.15451	9.72442	15.7693	14.3242	34.3167	24.3656	11.8907	44.7126	39.2318	37.9671	227.796	25.0195	60.5498	56.6265	133.208	26.177	72.2963	94.541	64.396
Phbou.01G2410	GO:0006355(regulation of transcription, DNA-templated)	GO:0005634(nucleus)	GO:0005524(ATP binding)		2.65239	2.6889	2.01242	2.28495	1.99137	2.11918	2.54631	4.28543	1.84003	0.604601	1.08751	1.61523	0.337023	0.197857	3.20261	0.900198	22.7082	0.491367	1.18615	2.79157	1.68865	2.8774	2.11929	3.0316
Phbou.01G2428			GO:0043531(ADP binding)	K13457 RPM1, RPS3; disease resistance protein RPM1	0.62386	0.898059	0.710104	0.902852	1.53253	0.942021	2.08191	1.90115	0.644804	0.500015	0.835148	0.739473	0.159271	0.245447	1.59431	0.12408	1.26404	0.493448	4.30116	1.22802	8.90765	1.8414	0.688556	0.988409
Phbou.01G2436					2.11761	1.48726	3.28487	1.98469	0.203973	2.69593	0.384108	0.753482	0.275999	0.247713	0.267341	0.0850862	0.994196	1.45916	0.687924	2.39735	0.276048	2.12248	0.179439	0.175212	0	0.151574	0.558193	0.0859906
Phbou.01G2442	GO:0009058(biosynthetic process)		GO:0003824(catalytic activity),GO:0030170(pyridoxal phosphate binding)	K01762 ACS; 1-aminocyclopropane-1-carboxylate synthase [EC:4.4.1.14]	0	0	0	0	0	0	0	0	0	0	0	0	1.52677	16.7124	10.613	1.44173	2.15815	8.01349	2.17443	0.650659	4.26285	6.59654	0.96007	3.15969
Phbou.01G2452		GO:0005576(extracellular region)		K13449 PR1; pathogenesis-related protein 1	73.8055	4.11663	1.05056	11.4644	0.794117	5.6006	0.302107	1.62972	4.88423	3.41926	2.70343	1.35516	35.1249	80.4362	107.536	2938.61	107.391	333.466	242.129	760.125	71.4759	294.789	313.63	274.598
Phbou.01G2453		GO:0005576(extracellular region)		K13449 PR1; pathogenesis-related protein 1	32.1467	0.676356	0.280771	3.38718	0.217058	1.80171	0.0756943	1.03939	1.79486	0.527208	0.948302	0.528176	18.1367	32.6082	56.6123	1580.66	36.0669	143.69	215.694	466.363	34.504	135.221	96.0303	114.46
Phbou.01G2456					5.55891	4.44714	6.346	0.682329	0	0.427158	0.233297	0.457645	0.0838172	0.0902727	0.139179	0	215.444	135.863	49.8886	129.166	14.503	88.0075	40.9517	24.0241	17.1722	11.1395	28.7838	12.9265
Phbou.01G2457	GO:0006355(regulation of transcription, DNA-templated)		GO:0003700(DNA-binding transcription factor activity),GO:0043565(sequence-specific DNA binding),GO:0003677(DNA binding)	K09338 HD-ZIP; homeobox-leucine zipper protein	0.941586	2.04437	1.0834	1.3668	1.9543	1.55979	4.33251	5.53856	1.41664	2.99498	2.3959	2.32921	2.59199	3.74477	8.78815	9.80196	28.3378	11.5733	59.0987	24.4316	7.75496	25.5874	25.9767	18.9789
Phbou.01G2458	GO:0006355(regulation of transcription, DNA-templated)	GO:0005634(nucleus)	GO:0043565(sequence-specific DNA binding),GO:0003677(DNA binding)		0.0603418	0	0.0665372	0	0	0.0656878	0.0717523	0	0.0386679	0.041646	0	0	5.10393	4.41572	8.7127	1.27115	16.8622	14.1864	2.60196	1.65696	2.26347	25.6953	6.61604	44.2743
Phbou.01G2459	GO:0005975(carbohydrate metabolic process)		GO:0004553(hydrolase activity, hydrolyzing O-glycosyl compounds),GO:0016798(hydrolase activity, acting on glycosyl bonds)		1.24201	1.45751	1.77834	1.27649	1.36953	1.23097	4.76126	6.05362	1.63931	0.86999	1.06517	1.14259	4.8231	3.84354	6.96391	2.55258	4.89506	2.27267	2.29377	2.26235	3.2334	2.60952	3.86319	7.97208
Phbou.01G2464			GO:0004045(aminoacyl-tRNA hydrolase activity)	K01056 PTH1, pth, spoVC; peptidyl-tRNA hydrolase, PTH1 family [EC:3.1.1.29]	84.2057	95.0485	118.229	91.5708	79.9821	107.176	30.245	29.5051	74.7953	47.1485	52.964	70.4737	2.16841	3.0632	4.37621	2.81551	7.90233	3.02974	6.10701	6.35325	4.19665	7.77815	6.32065	7.87718
Phbou.01G2478	GO:0032957(inositol trisphosphate metabolic process)	GO:0005622(intracellular)	GO:0000287(magnesium ion binding),GO:0005524(ATP binding),GO:0047325(inositol tetrakisphosphate 1-kinase activity),GO:0052725(inositol-1,3,4-trisphosphate 6-kinase activity),GO:0052726(inositol-1,3,4-trisphosphate 5-kinase activity)	K00913 ITPK1; inositol-1,3,4-trisphosphate 5/6-kinase / inositol-tetrakisphosphate 1-kinase [EC:2.7.1.159 2.7.1.134]	3.00785	1.80279	0.680344	4.29154	7.10046	9.29128	2.72069	4.07771	6.75441	13.2717	14.4984	6.85628	9.28291	86.9048	54.9898	28.0556	55.7256	54.6557	25.352	11.7656	17.9366	9.66257	11.8746	33.4448
Phbou.01G2480			GO:0003950(NAD+ ADP-ribosyltransferase activity)		1.2725	1.49952	0.637794	1.35178	0.631124	0.654838	0.742806	3.21105	1.4233	1.11776	2.19107	0.767869	3.02126	61.3271	6.41519	31.9297	10.2022	10.4783	14.3719	6.80489	4.42609	4.10369	6.22488	6.87342
Phbou.01G2488					2.91635	2.96091	1.9652	2.33275	2.46764	2.04593	6.20356	6.72704	2.49179	4.29392	3.65491	1.57477	3.94296	9.6168	10.3099	9.12373	5.52445	7.57145	5.79158	6.84154	4.07191	3.37551	5.1403	3.80409
Phbou.01G2496			GO:0016758(transferase activity, transferring hexosyl groups)		23.9672	18.6391	21.7297	16.74	20.1282	20.5464	18.3267	27.7198	20.862	13.6007	14.4163	17.5582	36.3229	16.1043	35.3887	28.8704	20.9511	16.9483	136.507	94.1692	65.3044	20.4775	43.2795	23.7661
Phbou.01G2499			GO:0016758(transferase activity, transferring hexosyl groups)		47.0739	39.1855	38.5926	37.9308	39.4321	44.6246	34.2303	32.7574	38.8565	36.7765	34.2625	24.2688	26.7471	58.1602	75.8584	135.139	192.803	89.2245	231.189	68.6624	82.8734	99.2757	170.642	74.3665
Phbou.01G2501			GO:0016758(transferase activity, transferring hexosyl groups)		1.61702	2.69986	2.98388	1.96254	2.06297	2.371	4.98359	6.73543	2.36849	0.546622	1.8611	1.72111	0.522349	0.134163	0.80118	0.135645	0.930644	0.237989	7.96053	4.55103	1.42356	0.789732	0.975136	0.83017
Phbou.01G2502					53.0968	65.646	50.0718	43.7099	68.1456	44.2996	28.1705	25.5638	49.0418	42.8783	48.6233	62.7335	114.187	60.0073	85.0449	82.9889	288.003	108.94	34.325	39.4803	45.5583	551.049	268.353	408.473
Phbou.01G2504	GO:0007017(microtubule-based process)	GO:0005874(microtubule)	GO:0003924(GTPase activity),GO:0005200(structural constituent of cytoskeleton),GO:0005525(GTP binding)	K07374 TUBA; tubulin alpha	27.2498	70.206	26.112	39.5049	39.1915	27.9409	86.9115	127.957	23.9059	11.8668	14.4979	19.1664	240.869	79.996	172.113	124.637	263.967	75.1151	96.5511	93.4054	149.424	142.166	149.727	170.316
Phbou.01G2505	GO:0006468(protein phosphorylation)		GO:0005515(protein binding),GO:0004672(protein kinase activity),GO:0005524(ATP binding)		11.1217	12.8672	9.95619	11.1051	5.2811	7.42563	5.07439	7.68658	3.12529	2.70644	3.94477	3.98411	6.47109	9.88028	6.27391	10.1927	5.36464	8.41272	1.79163	4.42384	3.43017	16.491	5.68866	18.7704
Phbou.01G2532	GO:0055114(oxidation-reduction process)		GO:0016705(oxidoreductase activity, acting on paired donors, with incorporation or reduction of molecular oxygen),GO:0005506(iron ion binding),GO:0020037(heme binding)		0.824459	1.02199	1.15154	0.630803	0.40607	0.777836	0.555539	1.28208	0.105665	0.569016	0.204701	0.293174	0	0	0.0702318	0.0282405	0	0.0396383	0	0	0	0.0773728	0	0.0987635
Phbou.01G2534	GO:0006094(gluconeogenesis)		GO:0004612(phosphoenolpyruvate carboxykinase (ATP) activity),GO:0005524(ATP binding),GO:0004611(phosphoenolpyruvate carboxykinase activity),GO:0017076(purine nucleotide binding)	K01610 E4.1.1.49, pckA; phosphoenolpyruvate carboxykinase (ATP) [EC:4.1.1.49]	50.387	32.9478	29.0184	34.306	33.8385	32.5346	39.5782	46.7106	32.8792	79.8448	78.0952	45.7321	132.679	1166.98	286.488	557.129	196.166	372.844	345.151	246.501	131.494	130.714	187.489	272.343
Phbou.01G2538	GO:0033014(tetrapyrrole biosynthetic process),GO:0055114(oxidation-reduction process)		GO:0008883(glutamyl-tRNA reductase activity),GO:0050661(NADP binding)	K02492 hemA; glutamyl-tRNA reductase [EC:1.2.1.70]	89.5983	91.5155	94.8929	86.0659	78.9363	90.0168	92.2784	88.7343	88.4969	65.8481	72.2277	86.0439	66.7067	99.6568	146.956	89.4575	52.1679	130.31	31.4483	42.2418	32.4117	38.3684	39.1701	46.0931
Phbou.01G2542			GO:0008270(zinc ion binding)		30.3465	32.1787	29.3798	30.4584	35.3198	28.278	79.2426	70.7149	29.3253	21.782	24.6058	25.1792	5.52391	8.63609	14.1921	4.86472	12.5258	7.44088	40.129	12.3699	65.4534	13.9263	11.7045	14.0321
Phbou.01G2543				K15172 SUPT5H, SPT5; transcription elongation factor SPT5	26.1773	33.4387	27.0812	28.6926	39.4482	31.8585	95.1311	76.8406	34.1151	26.7957	34.1142	36.9553	13.9668	7.77248	13.7178	3.47583	8.86021	6.7877	35.2916	25.8451	65.646	16.3547	12.1219	20.9643
Phbou.01G2545					4.27982	3.76136	4.51532	3.74863	4.1438	3.30731	8.63895	8.84299	3.65676	2.6256	3.14849	3.31934	2.03857	1.02034	4.82728	0.760139	0.94822	0.685883	6.30678	4.44939	6.045	2.4917	0.944994	1.45578
Phbou.01G2547			GO:0005515(protein binding)	K14484 IAA; auxin-responsive protein IAA	126.277	119.49	110.425	141.806	139.388	127.846	161.3	176.319	167.263	230.928	210.158	164.278	190.776	169.492	197.69	126.406	254.337	140.424	101.07	112.937	135.795	254.805	178.898	242.301
Phbou.01G2552			GO:0046983(protein dimerization activity)		0.172756	0.0611844	0.380986	0	0	0	0	0	0	0	0	0	25.2938	11.1203	54.818	45.9787	82.8956	11.4619	420.471	22.2782	181.553	52.934	72.0938	45.8733
Phbou.01G2553					40.8409	25.7846	12.2702	23.9608	36.6651	22.6162	57.1505	95.61	73.356	172.146	130.059	54.9343	11.7111	133.311	101.195	54.5587	61.9123	113.715	40.3927	69.7083	73.2683	55.992	47.6834	40.6283
Phbou.01G2554					139.576	138.143	92.1786	130.632	169.934	111.202	34.9918	58.367	227.089	692.169	450.146	287.191	10.6929	5.71506	13.0926	14.3172	29.072	46.4991	2.03032	13.2674	13.007	76.341	37.1178	98.8685
Phbou.01G2560			GO:0005515(protein binding),GO:0008270(zinc ion binding)		12.8475	9.40212	12.6126	10.9251	10.002	9.25841	12.8802	11.582	7.26676	3.7775	4.35929	7.55592	0.243172	0.333106	0.4816	0.420985	0.798227	0.496351	0.71686	0.579977	1.19865	1.0842	0.611652	0.94226
Phbou.01G2561	GO:0019264(glycine biosynthetic process from serine),GO:0035999(tetrahydrofolate interconversion)		GO:0004372(glycine hydroxymethyltransferase activity),GO:0030170(pyridoxal phosphate binding),GO:0003824(catalytic activity)	K00600 glyA, SHMT; glycine hydroxymethyltransferase [EC:2.1.2.1]	721.616	757.914	1019.2	746.479	694.725	759.49	744.216	649.768	483.187	241.375	312.795	512.07	11.118	31.3889	74.8867	115.67	56.2871	52.5846	70.2701	90.6617	55.1834	56.7771	95.5044	65.3854
Phbou.01G2564			GO:0005515(protein binding),GO:0008270(zinc ion binding)		2.73455	2.93052	3.27526	2.6071	2.33108	2.59189	3.98047	2.44695	2.3566	1.07381	1.32947	1.453	0.0233211	0.191677	0.45183	0.266468	1.08786	0.476018	0.265176	0.230159	0.0884268	0.497771	0.366622	0.621267
Phbou.01G2572	GO:0006468(protein phosphorylation)		GO:0004672(protein kinase activity),GO:0005524(ATP binding)		0	0	0	0	0	0	0	0	0	0	0	0	1.01548	0	3.44301	5.66965	1.31581	0.185067	28.7065	2.81868	9.86671	0.180623	15.1659	0.768529
Phbou.01G2611					0.141695	0.0836394	0.0173603	0.131409	0.107367	0.0856935	0.168489	0.110172	0.141245	0.260782	0.18428	0.074646	0.747606	0.288028	1.58926	0.841277	1.83651	0.272496	0.669043	0.730139	1.29924	0.443253	0.342792	0.339478
Phbou.01G2616			GO:0016747(transferase activity, transferring acyl groups other than amino-acyl groups)		79.9371	57.8962	71.9112	78.6402	103.728	66.7147	71.1314	72.4474	93.5708	52.9173	83.0391	101.186	40.3969	13.8117	35.3667	6.09231	8.75249	5.90894	9.90782	8.12976	16.1169	12.6125	11.7586	12.289
Phbou.01G2621	GO:0006468(protein phosphorylation)		GO:0004672(protein kinase activity),GO:0005524(ATP binding)		0.187587	0.12457	0.0258559	0.0978581	0.0799548	0.153155	0	0.109391	0.0901566	0.226567	0.149706	0.0833817	11.5986	29.266	7.73018	25.9992	20.5895	35.0719	3.80997	3.66298	0.967526	8.38413	16.8844	14.6345
Phbou.01G2623	GO:0006468(protein phosphorylation)		GO:0004672(protein kinase activity),GO:0005524(ATP binding)		0.360237	0.191376	0.113492	0.107385	0.380201	0.0560218	0.244776	0.570192	0.263823	0.106553	0.10952	0.182998	6.69478	9.83329	20.5493	6.68968	10.8187	8.4989	50.9424	31.0575	22.7304	4.99862	6.48285	9.83283
Phbou.01G2629	GO:0006355(regulation of transcription, DNA-templated)		GO:0008270(zinc ion binding),GO:0043565(sequence-specific DNA binding),GO:0005515(protein binding)		6.06511	7.59995	6.86957	7.94431	7.08096	6.71011	7.05523	9.18811	6.46361	4.14045	4.70001	4.72761	4.63052	4.69029	7.74988	4.20018	10.1408	4.27889	4.28468	3.17804	3.40024	5.66098	5.6903	5.60708
Phbou.01G2647	GO:0055085(transmembrane transport)	GO:0016020(membrane)	GO:0022857(transmembrane transporter activity)	K14611 SLC23A1_2, SVCT1_2; solute carrier family 23 (nucleobase transporter), member 1/2	409.474	266.983	223.65	369.58	523.01	308.205	190.826	167.131	495.098	308.248	419.619	418.05	33.6489	129.116	144.824	55.7711	305.423	284.723	55.7082	146.82	279.471	438.318	221.267	379.356
Phbou.01G2648			GO:0005515(protein binding)		2.56028	0.607211	0.554548	0.858608	0.233841	0.323504	0.407736	0.693186	0.439464	0.0631081	0.145947	0.298056	3.2339	5.0185	1.63574	5.77869	0.439543	5.90187	0.285715	0.781157	0.300119	2.15603	1.74203	0.794136
Phbou.01G2649			GO:0005515(protein binding)		15.9698	12.1397	11.2385	17.5762	13.9824	12.7028	11.0001	12.7387	18.8657	13.8893	21.0859	12.8696	20.0854	74.7557	27.2493	46.4632	20.9495	82.5847	11.0957	14.4392	16.6197	23.5773	26.8052	18.0223
Phbou.01G2658	GO:0055114(oxidation-reduction process)		GO:0016491(oxidoreductase activity)		112.225	108.739	66.2212	157.095	267.143	167.261	163.437	199.859	218.724	377.358	260.843	230.582	186.943	443.405	335.174	262.446	440.087	394.775	888.245	395.662	611.9	340.82	400.893	344.309
Phbou.01G2660	GO:0055114(oxidation-reduction process)		GO:0016491(oxidoreductase activity)		208.519	195.501	207.537	246.686	308.086	333.346	464.368	423.526	250.009	326.442	222.34	220.979	9.40327	15.8084	43.0612	2.44187	36.2066	22.5897	65.5434	39.4805	99.9744	40.5973	16.4624	68.4477
Phbou.01G2666				K14307 NUPL1, NUP49; nucleoporin p58/p45	8.31305	8.11048	6.80287	9.00058	9.83492	9.41951	8.20645	9.8174	6.03071	5.88175	5.67462	5.8564	1.08618	2.81637	5.64516	4.29812	10.5892	4.67544	6.43671	4.30703	5.98163	10.3407	9.06629	11.4615
Phbou.01G2667					0.0986326	0.995575	0.0543797	0.07718	0.168159	0.134214	0.0586419	0.20131	0.0316026	0	0	0.0876834	9.5624	1.80445	7.18375	3.77547	12.106	1.24479	2.00326	1.14355	3.46855	7.74062	2.91451	12.9083
Phbou.01G2669			GO:0016788(hydrolase activity, acting on ester bonds)		6.82058	0	0	0	1.87935	0.112498	0	0.18079	8.74146	6.41912	3.29892	0.244987	17.1243	6.51208	31.4936	26.4955	6.62351	8.19799	22.6683	41.7461	25.9722	2.9095	7.07165	4.33284
Phbou.01G2670					209.544	172.26	166.249	266.911	319.172	220.382	211.692	226.838	228.165	159.514	172.918	211.692	164.884	405.939	447.824	310.445	385.196	419.632	1032.11	775.398	1034	203.978	376.668	275.053
Phbou.01G2671			GO:0005515(protein binding)		1.60692	1.97003	0.49977	2.45035	2.5055	1.18862	7.74116	11.365	0.686494	0.597181	1.0084	1.51401	5.0952	9.00369	1.18459	0.719788	0.607393	1.78287	0.746729	0.578282	2.85929	1.71105	1.53792	1.43139
Phbou.01G2679				K17925 SNX13; sorting nexin-13	33.6895	28.7679	22.3347	31.807	35.1203	26.887	13.8859	16.9943	30.9924	32.0956	31.3397	32.2158	14.5173	11.5537	13.8651	6.79645	14.8367	5.96217	3.09993	6.93666	5.03937	20.221	11.4111	18.4455
Phbou.01G2687			GO:0003677(DNA binding)		1.06758	0.117342	0.243557	0.268859	8.41024	1.28239	0.39397	0.386414	20.618	55.9469	48.5342	13.7888	0.145674	0	0.282234	0	6.08742	1.96459	0.138035	0.808697	3.79744	5.85587	1.03054	2.51365
Phbou.01G2689			GO:0003677(DNA binding)		6.20911	8.89855	9.36235	11.5703	15.165	10.5318	11.5385	6.97218	19.2837	23.5195	20.2512	20.402	3.68554	0.997978	4.68652	0.563857	6.92266	1.79113	2.95984	3.77125	14.787	8.74058	16.7529	11.0359
Phbou.01G2692					13.6928	30.7443	19.9417	18.3294	13.2141	15.7497	31.6426	37.6647	10.5957	7.48897	10.9964	11.3306	8.94552	6.30201	14.1952	12.4779	32.4552	11.1791	10.0102	6.30606	19.8668	37.0961	25.3133	47.3518
Phbou.01G2701			GO:0005525(GTP binding)	K03978 engB; GTP-binding protein	26.446	29.3634	33.9729	30.3167	31.7871	30.2285	24.0569	20.7425	22.5819	10.2213	13.7889	19.9445	3.23762	2.3519	3.37922	4.68786	11.7803	5.86466	5.12338	4.31683	5.64207	6.65453	8.84281	7.08845
Phbou.01G2717	GO:0055114(oxidation-reduction process)		GO:0005506(iron ion binding),GO:0016705(oxidoreductase activity, acting on paired donors, with incorporation or reduction of molecular oxygen),GO:0020037(heme binding),GO:0004497(monooxygenase activity)	K01723 AOS; hydroperoxide dehydratase [EC:4.2.1.92]	13.1559	17.0056	7.05939	23.5984	6.19713	8.27123	28.2339	46.3591	9.19692	27.7492	40.2188	4.92002	81.0301	375.146	289.979	275.839	29.2415	234.121	27.9841	59.0286	23.3879	29.1411	58.6182	36.3232
Phbou.01G2725					3.45548	3.54034	3.23192	4.34558	5.15487	3.86238	10.419	8.95978	4.34957	3.32178	3.57842	4.86382	2.16705	1.94417	1.69518	1.26816	3.51983	1.29049	2.69931	1.2049	5.09213	2.73616	3.35877	2.43928
Phbou.01G2737	GO:0035556(intracellular signal transduction)				5.68086	2.74712	4.41702	3.83737	2.31786	4.59848	1.73208	1.14673	0.933431	0.753992	1.00748	1.9424	0	0	0.0465314	0	0	0	0.0455149	0.177771	0	0	0	0.0436232
Phbou.01G2749	GO:0006468(protein phosphorylation)		GO:0004672(protein kinase activity),GO:0005524(ATP binding)		4.00005	2.83337	1.88375	2.06496	1.25502	3.17511	1.13957	1.09341	0.987935	2.53065	2.77107	0.691445	12.9433	42.6456	26.461	22.4576	5.44797	32.3028	6.61396	6.50901	4.72798	5.60155	7.29017	5.83993
Phbou.01G2752			GO:0016757(transferase activity, transferring glycosyl groups)	K20893 PARVUS, GLZ1, GATL1; probable galacturonosyltransferase-like 1 [EC:2.4.1.-]	2.19	4.40882	1.39807	5.31539	4.48049	1.73155	16.3374	22.88	2.42268	0.445485	0.907601	2.4319	14.3903	46.485	94.8488	35.8413	5.82139	51.67	12.2166	4.61397	4.28037	1.84972	5.23436	3.70043
Phbou.01G2758					17.1297	18.3857	13.772	20.1287	12.5304	14.9634	14.3122	18.3914	12.6537	8.90893	7.4617	9.75924	15.3585	17.1619	26.0784	13.1929	12.969	22.2412	8.93894	6.04599	14.1989	14.2913	8.13862	21.0633
Phbou.01G2759	GO:0006355(regulation of transcription, DNA-templated)		GO:0003677(DNA binding)		21.388	18.7364	11.3588	30.1478	12.7502	17.676	3.99653	5.09075	13.7058	7.77231	7.61714	8.95069	39.8995	25.997	41.7189	9.55387	20.4225	57.2906	28.2598	9.21577	32.8281	22.6117	25.2528	25.3074
Phbou.01G2761	GO:0055114(oxidation-reduction process)		GO:0005506(iron ion binding),GO:0016705(oxidoreductase activity, acting on paired donors, with incorporation or reduction of molecular oxygen),GO:0020037(heme binding)		21.5219	14.9992	19.2361	15.3073	16.2344	6.94407	91.4838	121.914	20.7585	8.15427	16.9397	14.6948	0	0	0	0	0	0	0	0	0	0	0.258799	0
Phbou.01G2762	GO:0055114(oxidation-reduction process)		GO:0005506(iron ion binding),GO:0016705(oxidoreductase activity, acting on paired donors, with incorporation or reduction of molecular oxygen),GO:0020037(heme binding)		3.28367	1.31803	2.73573	2.36011	2.77845	0.794355	117.833	177.486	4.06817	0.755431	2.1741	1.77312	0	0	0	0	0	0	0	0	0	0	0.170228	0
Phbou.01G2781	GO:0055085(transmembrane transport)	GO:0016020(membrane),GO:0016021(integral component of membrane)	GO:0022857(transmembrane transporter activity),GO:0005215(transporter activity)		89.055	31.6228	29.6276	41.403	72.1493	30.6838	33.4859	54.0865	205.722	682.495	587.043	150.238	81.9154	209.017	205.434	204.504	172.112	207.595	203.756	432.722	99.3338	248.289	472.394	191.264
Phbou.01G2783	GO:0055085(transmembrane transport)	GO:0016020(membrane),GO:0016021(integral component of membrane)	GO:0022857(transmembrane transporter activity),GO:0005215(transporter activity)		5.32817	2.1054	3.03472	2.04445	2.27726	2.03727	1.85883	3.28685	3.3015	11.9437	12.5106	2.58365	0.544531	0.223776	3.88238	0.678748	0.169338	1.68308	18.7952	22.598	7.10259	1.02279	4.00626	0.184624
Phbou.01G2784	GO:0006355(regulation of transcription, DNA-templated),GO:0070897(transcription preinitiation complex assembly)		GO:0017025(TBP-class protein binding)	K03124 TFIIB, GTF2B, SUA7, tfb; transcription initiation factor TFIIB	10.6261	10.0235	8.31627	12.1952	14.4343	10.8622	20.0934	19.2244	13.353	14.8107	13.3202	14.9607	2.38447	3.63512	10.9285	5.51295	12.1594	4.97173	16.4881	11.2603	23.5753	10.7992	11.165	11.7046
Phbou.01G2788					20.515	35.9047	36.3021	26.5136	21.4619	29.1448	78.4242	98.4982	18.2026	8.71311	12.3913	18.3182	16.6345	7.74299	20.9987	10.5686	36.3419	6.67138	8.7057	7.77009	18.9832	13.1755	15.3179	20.8597
Phbou.01G2793			GO:0016872(intramolecular lyase activity)		195.688	202.273	205.016	215.316	184.146	197.495	320.948	322.337	185.805	74.7841	114.009	205.389	3.42841	0.704455	4.94484	0.296767	1.55482	0.416541	2.02136	2.11472	3.57488	0.487846	0.89828	1.93734
Phbou.01G2803					12.6884	10.9469	9.97748	9.91258	13.2764	8.7084	17.044	19.6912	13.0727	9.42422	15.3833	19.5737	9.90766	13.5858	30.3501	11.6228	37.09	23.6103	39.3772	23.6419	55.5406	70.838	61.1506	49.0479
Phbou.01G2806					11.756	9.46269	10.737	11.0265	16.8036	12.7329	17.2266	19.1121	12.023	16.3092	16.2999	16.8904	1.52717	1.68967	5.91757	3.66074	13.9279	4.62439	9.12772	11.159	19.2648	12.2027	7.01775	8.25047
Phbou.01G2809	GO:0005975(carbohydrate metabolic process)		GO:0005515(protein binding),GO:0004553(hydrolase activity, hydrolyzing O-glycosyl compounds)		31.0672	27.6414	26.8018	27.1901	35.7237	29.8186	24.2803	24.1674	43.2478	85.7457	71.6845	43.3684	7.30201	14.6964	22.0904	13.1958	27.0662	18.6088	12.8173	14.5828	13.2195	29.3614	21.3824	26.544
Phbou.01G2827					1.02926	1.28215	1.36976	0.629507	0.201701	0	0.0422033	0.0413939	0	0	0	0.210346	4.35383	10.1004	2.08614	17.9804	1.45586	3.89054	1.28644	2.81548	0.865363	1.39893	4.02942	2.55098
Phbou.01G2845	GO:0006355(regulation of transcription, DNA-templated)	GO:0005634(nucleus)	GO:0005515(protein binding),GO:0003712(transcription coregulator activity),GO:0004402(histone acetyltransferase activity),GO:0008270(zinc ion binding)		0.477294	0.887471	0.26315	2.32389	1.17541	2.16492	0.0945917	0.231943	2.24295	0.768632	2.58171	2.16869	21.6022	388.085	145.964	234.321	106.05	30.1757	114.29	73.4922	47.5193	14.7815	63.4663	38.8797
Phbou.01G2854	GO:0005975(carbohydrate metabolic process),GO:0010411(xyloglucan metabolic process),GO:0042546(cell wall biogenesis),GO:0006073(cellular glucan metabolic process)	GO:0005618(cell wall),GO:0048046(apoplast)	GO:0004553(hydrolase activity, hydrolyzing O-glycosyl compounds),GO:0016762(xyloglucan:xyloglucosyl transferase activity)	K08235 E2.4.1.207; xyloglucan:xyloglucosyl transferase [EC:2.4.1.207]	2.22136	3.67573	1.76681	2.31762	4.34599	2.97316	0.476322	1.14673	4.20044	1.70905	3.13869	2.33087	47.95	8.58674	36.5736	15.0432	77.9555	6.72306	2.41229	9.82183	9.22039	27.3229	20.445	26.9155
Phbou.01G2855	GO:0006281(DNA repair)	GO:0005634(nucleus)	GO:0008081(phosphoric diester hydrolase activity),GO:0005515(protein binding),GO:0003676(nucleic acid binding),GO:0008270(zinc ion binding),GO:0016818(hydrolase activity, acting on acid anhydrides, in phosphorus-containing anhydrides)		4.14873	1.40256	1.63382	3.54151	6.50673	2.3168	1.66577	1.77521	2.10614	6.00555	2.80927	3.76801	2.11876	4.51783	2.03097	0.996602	6.85481	1.8651	0.925958	1.0521	1.01053	2.04785	7.45771	6.97069
Phbou.01G2857			GO:0005515(protein binding)	K11805 WDR68, HAN11; WD repeat-containing protein 68	18.7644	16.4969	15.3353	18.8022	16.1692	16.902	17.3894	18.9441	16.8377	14.9472	12.5675	14.723	33.5032	19.5301	31.5395	14.4277	25.4482	29.3998	16.7522	15.483	19.0154	18.9797	18.4095	19.6804
Phbou.01G2860					0.16077	1.87901	0.487512	1.00642	0.137049	0.787563	12.4262	30.5633	0.515121	0.277397	0.812593	1.00046	10.6959	14.7062	48.6354	24.5334	23.03	12.0001	12.3579	19.7189	16.0565	10.9764	9.50125	29.0811
Phbou.01G2861					50.6687	44.9	61.4581	56.4068	58.7183	58.8539	86.3998	54.2816	51.3483	19.1794	29.4589	36.159	0.413408	1.168	3.938	0.590453	2.47748	0.527391	12.47	2.99624	11.9524	4.70607	1.05609	4.63049
Phbou.01G2869	GO:0055114(oxidation-reduction process),GO:0006631(fatty acid metabolic process)		GO:0003857(3-hydroxyacyl-CoA dehydrogenase activity),GO:0016491(oxidoreductase activity),GO:0070403(NAD+ binding)	K00074 paaH, hbd, fadB, mmgB; 3-hydroxybutyryl-CoA dehydrogenase [EC:1.1.1.157]	6.26523	5.24969	5.50433	5.31441	6.07898	4.71322	8.05566	8.317	4.3739	6.04666	3.95665	6.46028	2.31798	1.96728	5.33706	4.18742	5.15822	3.15913	11.8416	10.8166	13.6614	6.66846	6.97117	5.55266
Phbou.01G2877					3.24825	2.71172	3.22358	2.51755	2.42616	1.76802	0.0551785	0.10824	0.53525	1.66537	1.67882	2.80516	0	0	0	0	0.0594829	0.0669297	0.0579984	0	0	0	0	0
Phbou.01G2882	GO:0006855(drug transmembrane transport),GO:0055085(transmembrane transport)	GO:0016020(membrane)	GO:0015238(drug transmembrane transporter activity),GO:0015297(antiporter activity)	K03327 TC.MATE, SLC47A, norM, mdtK, dinF; multidrug resistance protein, MATE family	24.9281	21.595	17.9738	18.7284	23.9567	22.1884	30.4682	33.632	23.2286	36.3275	30.0683	14.7224	14.2638	22.3052	45.5777	73.308	35.5914	32.4887	62.0965	96.392	59.1886	86.8112	80.8242	56.8103
Phbou.01G2891	GO:0045454(cell redox homeostasis),GO:0006662(glycerol ether metabolic process)		GO:0015035(protein disulfide oxidoreductase activity)	K03671 trxA; thioredoxin 1	469.383	519.899	617.526	503.314	439.549	565.618	514.135	431.787	447.989	366.221	383.649	451.036	7.11809	3.69851	7.50306	1.2323	4.71764	2.44537	3.97968	4.9962	4.34318	8.96448	5.20918	8.56973
Phbou.01G2906			GO:0016787(hydrolase activity),GO:0003993(acid phosphatase activity),GO:0046872(metal ion binding)	K22390 ACP7; acid phosphatase type 7	4.7567	5.1836	2.35356	5.21733	2.56462	3.08696	5.76496	6.89907	3.24356	1.64146	1.58983	1.95169	3.07682	12.2723	8.14299	1.75467	7.42635	7.16863	10.5566	7.18207	10.923	8.24125	4.36275	6.64784
Phbou.01G2910					33.0547	34.0163	29.7497	37.2827	29.0112	31.633	10.2177	16.5143	31.3214	14.8263	18.336	36.4698	4.29607	1.26776	16.7353	0.759571	1.59892	1.83241	2.51175	1.09943	6.45514	1.33318	1.50881	2.87776
Phbou.01G2911					3.37257	15.1898	2.01145	12.3266	16.1769	3.579	3.12754	11.6765	8.9438	0.556292	2.18932	8.69912	57.5585	3.49244	67.8663	3.68362	7.80344	14.9909	11.0286	4.19362	37.8727	5.34475	3.39775	21.9027
Phbou.01G2912					25.1774	17.5382	10.1588	11.0964	3.97812	8.30845	4.69886	3.845	3.06764	0.966237	4.10871	6.77162	0	0	0	0.0464078	0.0289452	0	0	0	0	0	0.0351178	0
Phbou.01G2916				K12820 DHX15, PRP43; pre-mRNA-splicing factor ATP-dependent RNA helicase DHX15/PRP43 [EC:3.6.4.13]	29.3602	29.4421	21.6459	26.8925	29.1026	22.1129	46.2113	50.4348	22.3148	10.4459	18.5875	23.6729	7.26139	8.79031	25.0833	10.7	31.2172	15.2648	61.6585	32.0126	105.117	34.3619	28.5827	49.1442
Phbou.01G2927	GO:0006979(response to oxidative stress),GO:0055114(oxidation-reduction process),GO:0042744(hydrogen peroxide catabolic process)		GO:0004601(peroxidase activity),GO:0020037(heme binding)	K00430 E1.11.1.7; peroxidase [EC:1.11.1.7]	50.5065	92.6552	63.7772	75.5284	51.0181	67.825	94.4452	141.034	53.3301	65.5547	64.9508	49.0578	707.135	928.84	1398.21	864.64	802.862	638.342	958.573	925.09	629.023	336.891	693.161	371.8
Phbou.01G2928					4.27903	3.5988	3.14973	4.31132	4.64541	4.32629	1.93324	1.90933	5.49861	5.3143	5.29808	4.68393	0.524958	0.504905	0.663621	0.603302	1.60646	1.04221	0.649125	1.14366	1.16465	2.06614	1.75589	2.04226
Phbou.01G2929	GO:0006486(protein glycosylation)		GO:0016757(transferase activity, transferring glycosyl groups)	K20870 IRX10; putative beta-1,4-xylosyltransferase IRX10 [EC:2.4.2.-]	1.26585	5.76413	4.12097	3.55331	4.0765	3.01846	60.0653	93.2558	3.43783	1.8721	2.50149	2.57217	18.2773	5.69764	27.3815	4.9244	8.30636	2.99949	4.1437	4.11965	2.82636	3.09717	2.90612	10.2536
Phbou.01G2932					2.14506	2.06207	2.47793	2.34459	2.49614	1.66793	0.242923	0.416961	0.785479	0.704979	0.97822	1.99774	0	0.830542	0.391559	0.104965	0.78562	0.220993	0.0638344	0.0623306	0	0.359477	0.397147	0.795356
Phbou.01G2933					37.181	31.903	33.4971	28.0233	40.6603	32.8142	7.25241	6.42934	23.4503	18.7804	19.9689	29.4736	1.16033	5.96049	1.49871	2.77213	6.91608	3.72178	0.293194	1.86087	0.439964	9.90657	11.1271	7.72772
Phbou.01G2939					10.1886	6.22772	8.76215	6.19744	6.84091	7.23713	7.62462	3.07393	2.82334	1.1946	2.97197	4.89596	0.583747	0.239891	2.21168	0.404238	1.91618	2.09933	1.22918	0.912172	0.59024	1.1629	0.305896	2.16769
Phbou.01G2942		GO:0016021(integral component of membrane)		K06199 crcB, FEX; fluoride exporter	9.98526	5.6897	5.06127	5.67106	7.77976	6.2239	9.67112	14.7215	10.8365	43.8223	32.6679	9.35404	0.995791	6.34294	2.72671	8.21283	5.62568	7.83987	4.8059	5.20864	5.5126	12.951	10.332	9.83933
Phbou.01G2949	GO:0009058(biosynthetic process)		GO:0003824(catalytic activity),GO:0016747(transferase activity, transferring acyl groups other than amino-acyl groups),GO:0016746(transferase activity, transferring acyl groups)	K00660 CHS; chalcone synthase [EC:2.3.1.74]	7.47791	11.1466	8.48585	30.3367	16.7926	34.9327	77.9559	68.5436	6.00158	1.70364	2.27897	13.2956	1.50828	0.0737894	2.45836	0.783352	18.2872	0.209431	0.181483	1.19616	0.340415	0.102201	0.169366	1.86986
Phbou.01G2961					29.1298	30.63	26.1354	43.8577	97.4077	39.1294	22.6618	30.5975	79.7686	24.0588	54.8693	100.868	3.81848	2.94227	4.08434	0.247899	40.1234	5.91515	3.16594	9.6421	35.2915	26.0639	12.0996	19.1453
Phbou.01G2964					7.62504	9.90916	11.1882	7.6702	6.11154	7.87068	8.70569	6.48375	3.03687	1.80311	3.976	5.43727	0.360637	0.185255	0.737527	0.468257	2.06388	0.306714	0.911262	0.667347	2.05115	0.384876	0.425208	0.545867
Phbou.01G2976			GO:0016788(hydrolase activity, acting on ester bonds)		30.2079	35.5615	40.7791	31.674	19.2775	28.9512	10.1436	15.5088	11.8333	4.08659	9.02369	21.4122	1.14175	0.102001	0.32059	7.32212	0.128646	0.0723754	0	1.65348	0.282339	0.494462	0.0780396	0.540996
Phbou.01G2978			GO:0016788(hydrolase activity, acting on ester bonds)		13.4834	12.9898	17.6416	14.1202	10.4075	11.7205	3.5895	6.51322	5.6098	1.87506	4.06867	9.30305	0	0.10227	0.450007	3.7741	0.193476	0.0725659	0.125765	1.22802	0.377443	0.566586	0.078245	0.421882
Phbou.01G2981			GO:0046983(protein dimerization activity)		25.6522	18.6485	16.8723	18.599	25.6326	19.052	21.1677	21.9865	27.6856	51.5255	37.2725	27.561	4.69949	12.9598	19.1364	16.7513	24.2933	16.5883	24.3745	31.0929	42.719	27.4877	27.1797	24.9787
Phbou.01G3009	GO:0006468(protein phosphorylation)		GO:0004672(protein kinase activity),GO:0005524(ATP binding)	K13430 PBS1; serine/threonine-protein kinase PBS1 [EC:2.7.11.1]	13.1589	14.3993	12.7755	14.0132	11.4495	18.3423	12.338	13.442	10.778	6.09636	6.0515	8.82069	30.1357	57.4942	60.222	36.028	35.2482	61.8257	23.4794	17.5362	32.9636	20.0995	18.0186	25.0402
Phbou.01G3027	GO:0055085(transmembrane transport)				69.7679	65.915	57.3164	65.8242	96.2731	68.0465	101.345	110.195	110.262	185.11	157.381	95.4401	43.1445	71.5857	96.9015	73.4589	123.494	111.179	151.718	90.2863	116.769	116.817	96.6972	117.432
Phbou.01G3031	GO:0042744(hydrogen peroxide catabolic process),GO:0006979(response to oxidative stress),GO:0055114(oxidation-reduction process)		GO:0004601(peroxidase activity),GO:0020037(heme binding)	K00430 E1.11.1.7; peroxidase [EC:1.11.1.7]	0.67169	0.317188	0.123442	0.428264	0.254482	0.121867	0.221863	0.0435215	0.717382	0.618106	0.794145	0.176926	3.54395	5.0822	5.57877	12.1174	9.4233	7.10456	4.61738	9.83696	3.84933	16.9672	15.4372	14.2151
Phbou.01G3032		GO:0005783(endoplasmic reticulum)			20.4782	16.3186	13.6719	17.1091	19.0932	16.8064	43.3744	56.9099	25.4253	27.7147	25.9612	17.636	113.48	65.3669	64.1899	70.2816	61.0111	82.379	99.8805	120.469	102.47	47.8576	68.5478	65.6401
Phbou.01G3033					5.44871	3.14855	2.84596	3.88961	2.93354	3.9543	0.795673	0.8919	1.59267	3.95846	3.76352	4.07903	4.91748	4.46918	8.1837	3.04513	6.24928	5.51501	1.31424	0.933296	0.896427	3.63323	6.09528	3.32081
Phbou.01G3046					9.85392	16.8233	7.84741	17.3106	16.6564	18.2908	15.3727	23.5744	22.6136	34.1206	28.3642	27.3033	100.774	38.0064	34.4911	18.0016	72.2254	41.1196	17.632	39.0073	49.5997	58.9237	45.1236	70.9765
Phbou.01G3052	GO:0006355(regulation of transcription, DNA-templated)		GO:0003700(DNA-binding transcription factor activity),GO:0043565(sequence-specific DNA binding)		7.48921	6.76371	2.33981	2.79992	12.9812	1.49467	4.67534	6.33259	4.63922	34.545	10.6919	4.2906	43.0954	14.3355	40.1922	59.0021	47.5206	69.0426	71.0619	67.5599	59.9309	145.575	218.776	176.215
Phbou.01G3053	GO:0071669(plant-type cell wall organization or biogenesis)		GO:0016866(intramolecular transferase activity)	K13379 RGP, UTM; reversibly glycosylated polypeptide / UDP-arabinopyranose mutase [EC:2.4.1.- 5.4.99.30]	1.06542	4.15069	1.48809	3.33475	2.05863	2.74488	3.08275	4.05911	2.0482	0.490211	0.982527	1.89429	3.68899	6.56931	23.2794	2.77355	21.5783	4.66129	0.887752	1.12689	2.19805	7.39895	4.63947	9.01906
Phbou.01G3054					10.0623	5.28932	3.97098	6.96202	7.76499	8.35943	25.1895	40.4567	15.0002	86.26	67.567	20.2131	141.877	215.304	151.04	307.479	234.004	770.803	828.195	65.3437	62.0794	120.921	158.961	46.185
Phbou.01G3057					0.931085	1.78071	0.462007	0.971432	2.38112	0.709503	5.03754	4.83233	1.78996	1.67078	2.13011	2.75908	0.276332	0.0946325	0.713833	0	1.96931	0.134294	0.17456	0.170448	0.261943	1.17962	0.36201	1.28267
Phbou.01G3060	GO:0045492(xylan biosynthetic process)				4.98738	3.4346	3.6663	4.62533	4.51395	3.51895	27.5658	29.8377	2.95925	3.44214	5.01213	3.06529	0	0.938706	0.354043	0.664357	1.18391	0.799277	0.577182	0.789019	2.59834	2.08022	0.430914	2.65532
Phbou.01G3066				K08908 LHCA2; light-harvesting complex I chlorophyll a/b binding protein 2	1240.95	1342.31	1777.89	1313.3	1198.97	1417.79	1190.96	1176.9	1103.11	334.696	595.341	1043.33	4.27939	0.23553	2.86238	0.0793777	2.37643	1.22556	1.25511	1.31981	3.98412	1.73982	2.04227	4.58043
Phbou.01G3069	GO:0006468(protein phosphorylation)		GO:0004672(protein kinase activity),GO:0005524(ATP binding),GO:0005515(protein binding)		1.34761	1.11715	0.734821	0.849784	1.02674	0.789925	1.02134	1.50262	1.36653	0.858534	0.86668	1.0883	0.615308	1.80615	2.15717	1.50655	3.39795	0.918456	2.6283	3.28931	6.69369	6.17057	5.06683	5.46388
Phbou.01G3072				K16732 PRC1; protein regulator of cytokinesis 1	0.182143	1.89227	0.691797	1.20356	1.26515	0.506716	20.8163	29.1032	0.985636	0.0838064	0.689118	1.29539	1.46155	1.39872	5.40471	0.644699	1.55655	1.31356	1.66947	0.666876	2.39132	0.541296	0.723918	3.63655
Phbou.01G3084	GO:0055114(oxidation-reduction process)		GO:0005506(iron ion binding),GO:0016705(oxidoreductase activity, acting on paired donors, with incorporation or reduction of molecular oxygen),GO:0020037(heme binding)	K20665 CYP94B; jasmonoyl-L-amino acid 12-hydroxylase [EC:1.14.14.48]	0.297818	0.949299	0.082099	4.76443	0.310293	0.216136	0.737782	1.73672	0.477116	2.261	1.00352	0.11767	9.18253	28.1	58.3822	6.27379	1.08166	21.0482	0.341214	0.48462	1.16369	0.279493	0.231586	0.148651
Phbou.01G3090			GO:0005515(protein binding)		5.47019	4.8642	4.86689	5.07038	5.4436	5.90372	6.1696	7.50247	5.62666	17.0782	16.6377	9.29456	3.76255	3.00655	4.82979	3.47403	10.0817	4.80842	2.61156	10.2861	8.58633	16.194	8.94548	11.8401
Phbou.01G3095	GO:0006396(RNA processing)		GO:0008173(RNA methyltransferase activity)		42.7584	41.5105	52.5933	49.6781	51.0047	50.268	48.263	35.7562	30.182	13.9314	20.2375	31.5157	1.36885	2.0957	5.20011	1.14307	3.68648	1.87834	6.17164	2.54957	7.98897	4.04838	3.8819	3.67258
Phbou.01G3100				K18810 CYCD1_2_4; cyclin D1/2/4, plant	58.8198	47.9803	51.1989	51.3676	61.534	51.0307	70.7377	76.4008	51.5901	43.343	47.1365	47.147	3.84359	14.8243	19.4509	9.52301	19.1456	11.3914	42.6295	20.4823	68.9268	30.7981	18.1766	25.9414
Phbou.01G3107	GO:0055085(transmembrane transport)	GO:0016021(integral component of membrane)		K13947 PIN; auxin efflux carrier family	4.42973	7.1368	2.90518	4.7123	6.68023	3.90818	4.37227	6.75341	5.78859	8.87206	9.36554	5.49087	1.77582	1.64788	3.84747	0.119006	2.74636	2.08796	1.55603	1.09536	5.86456	13.3274	7.24941	14.7402
Phbou.01G3109					56.0958	37.7529	37.2263	36.6339	27.0829	42.5887	18.1314	13.8136	32.3314	28.1276	28.3814	30.7309	48.2522	21.1374	21.9861	20.4606	27.1968	43.313	21.5641	22.5357	32.3588	20.2175	24.5117	27.2592
Phbou.01G3122	GO:0006621(protein retention in ER lumen)	GO:0016021(integral component of membrane)	GO:0046923(ER retention sequence binding)	K10949 KDELR; ER lumen protein retaining receptor	2.77473	2.88115	2.46855	2.36861	4.19308	2.71164	6.03645	7.50196	5.61714	15.0156	12.9173	4.97078	1.06056	1.85873	3.5052	3.46694	4.52685	1.59174	3.62568	5.88762	4.31704	3.10703	3.33455	3.0595
Phbou.01G3123			GO:0003993(acid phosphatase activity),GO:0046872(metal ion binding),GO:0016787(hydrolase activity)	K22390 ACP7; acid phosphatase type 7	123.676	99.5219	91.3897	115.792	188.054	114.35	313.816	329.626	282.791	409.808	384.814	241.049	10.8657	25.8577	29.8947	4.95228	26.1472	19.3173	68.9544	78.3066	196.855	26.032	22.9208	25.8111
Phbou.01G3128	GO:0006468(protein phosphorylation)	GO:0016021(integral component of membrane)	GO:0030247(polysaccharide binding),GO:0004674(protein serine/threonine kinase activity),GO:0005509(calcium ion binding),GO:0004672(protein kinase activity),GO:0005524(ATP binding)		14.8537	15.8793	13.3503	18.4583	11.4459	14.9737	8.32776	7.79434	9.32779	5.97086	4.48106	7.3518	4.00759	3.02401	4.18197	4.68023	1.9363	5.05066	4.29086	2.20662	4.2067	3.51177	3.20348	6.08653
Phbou.01G3129	GO:0006468(protein phosphorylation)		GO:0005509(calcium ion binding),GO:0004672(protein kinase activity),GO:0005524(ATP binding),GO:0030247(polysaccharide binding)		1.0333	1.36879	0.917432	0.784055	0.945664	1.06641	0.175528	0.297369	0.326777	0.314898	0.342705	0.683974	0.278789	0	0.137177	0.0137899	0.206423	0.0193554	0.117408	0.0163775	0.125844	0.170016	0	0.305434
Phbou.01G3130	GO:0006468(protein phosphorylation)		GO:0004672(protein kinase activity),GO:0005524(ATP binding),GO:0030247(polysaccharide binding),GO:0005509(calcium ion binding)		18.6608	16.364	17.6342	14.5176	4.96127	12.3877	1.65458	2.22308	5.15458	1.55234	2.21079	2.68863	1.22569	2.63474	1.70491	6.93388	0.537541	4.64624	0.333534	0.302414	0.178749	0.751306	0.415018	1.05035
Phbou.01G3132			GO:0003824(catalytic activity)		13.2537	13.9734	14.4212	15.0325	13.5861	14.5234	5.24754	6.64664	9.55132	5.40569	5.97084	9.43979	7.02566	8.13883	4.01444	4.47478	2.30397	15.1961	0.456599	0.927352	0.904421	2.87985	1.68172	5.54903
Phbou.01G3133					18.7084	28.1834	27.7639	17.4725	12.0796	16.7963	93.7192	137.336	6.45397	2.14189	5.17151	9.12698	20.2747	0.773678	12.121	0.902572	2.06414	0.337826	2.34196	1.67936	0.82367	1.73099	1.00173	6.62865
Phbou.01G3135	GO:0006468(protein phosphorylation)	GO:0016021(integral component of membrane)	GO:0004672(protein kinase activity),GO:0005524(ATP binding),GO:0004674(protein serine/threonine kinase activity),GO:0005509(calcium ion binding),GO:0030247(polysaccharide binding)		6.15117	4.90173	3.7093	4.81329	1.69324	4.31587	1.97145	2.38201	1.8477	1.32667	0.971572	1.16772	8.89017	25.3005	37.8869	10.8888	2.34084	46.4051	2.19232	3.22568	2.02795	2.94271	1.86844	3.91457
Phbou.01G3136					6.79043	4.25161	6.19511	4.42792	2.06733	3.25601	0.0480624	0.0471406	2.0721	1.00426	1.54833	1.14983	0	0	0	0	0	0.291491	0.101037	0	0.303231	0.227593	0	0
Phbou.01G3137			GO:0003824(catalytic activity)		18.5931	20.0291	18.4487	20.9232	16.1184	17.8701	42.4806	38.9259	11.3823	6.40629	8.74906	12.4626	3.91116	1.28118	7.10173	1.4131	3.12152	1.40492	3.65233	2.02789	4.51348	2.62138	1.55943	1.9905
Phbou.01G3138					45.7193	61.2412	61.1157	49.5362	39.9977	44.9813	106.334	152.022	23.8236	13.4364	19.5381	30.8131	39.6704	23.7097	25.0213	15.5146	8.6217	41.1374	8.7967	5.22988	4.09846	7.75026	5.95839	21.2817
Phbou.01G3145					2.25233	3.84348	2.68428	4.88976	3.80123	6.95938	6.89851	10.1626	6.03574	39.3176	33.0448	13.888	0.855267	8.32436	5.05828	2.15085	14.6692	6.03785	1.16586	2.6655	2.26151	8.7432	7.0765	14.5535
Phbou.01G3149					9.06577	11.205	7.07241	9.39427	13.2482	9.39901	12.1734	13.9539	12.0142	13.7056	16.1434	12.0616	1.70831	7.52176	11.7417	12.2312	18.6569	13.7875	19.81	17.7627	29.611	20.7489	23.0192	23.6409
Phbou.01G3168	GO:0055114(oxidation-reduction process)		GO:0016491(oxidoreductase activity)		88.0281	95.5392	94.0546	107.406	135.633	112.98	57.4584	42.1447	90.471	58.2894	79.8085	86.1627	0.831358	6.83295	9.93265	8.85149	35.8179	14.2421	16.5429	15.6404	41.3736	31.6448	30.0598	38.0025
Phbou.01G3170					4.17295	2.56173	3.0676	6.6516	15.6255	6.76351	14.4175	14.5465	18.0055	8.51212	19.6362	17.889	23.829	305.7	105.043	363.204	323.147	303.481	502.642	193.808	241.361	38.6723	194.912	78.4543
Phbou.01G3181			GO:0046983(protein dimerization activity)		0.897505	1.65745	0.541954	1.09246	1.53016	1.20964	5.03119	8.79771	1.47892	0.648927	1.06871	0.810538	3.57269	27.3659	25.5849	9.68392	45.7725	23.671	15.2506	18.4903	21.7227	48.4612	53.2736	41.6232
Phbou.01G3187				K06911 K06911; uncharacterized protein	120.724	133.351	148.9	136.653	96.611	126.095	237.13	316.503	96.6791	139.434	117.048	99.1628	34.4814	78.4368	91.2498	76.1763	29.5384	43.3223	46.3264	53.725	29.0164	25.9608	44.2897	27.9947
Phbou.01G3189					0.0635159	0.0674858	0.0700372	0	0	0	0	0	0.0814039	0	0.135172	0	16.3372	5.55177	11.0377	1.0443	179.772	0.0916114	3.25484	4.80601	5.95633	0.178823	1.77806	2.81522
Phbou.01G3191			GO:0016787(hydrolase activity)		39.7886	38.7525	43.4071	34.594	60.2986	34.4052	50.5842	42.8671	56.6904	37.1014	49.4696	59.8726	11.9343	54.2066	17.8485	34.5073	15.8255	11.1928	37.7387	38.0551	40.0911	8.63992	12.2882	16.1414
Phbou.01G3193					21.0104	18.3866	19.1904	15.2582	18.0112	16.2849	25.9678	27.4236	21.8755	49.0794	44.7973	30.4409	13.3369	11.4985	17.7299	9.37741	49.7214	24.1353	17.9338	13.8792	27.5028	39.5924	29.825	46.3238
Phbou.01G3194			GO:0046872(metal ion binding)		0.492052	0.914912	0.576483	0.54546	0.751518	0.602602	1.24333	1.52436	0.689751	1.2735	1.01444	1.38519	0.973558	0.656389	2.02374	0.884859	7.94341	3.12714	2.70985	2.0455	5.99861	11.4722	6.93506	13.5755
Phbou.01G3196	GO:0005975(carbohydrate metabolic process),GO:0006032(chitin catabolic process),GO:0016998(cell wall macromolecule catabolic process)		GO:0004568(chitinase activity)	K01183 E3.2.1.14; chitinase [EC:3.2.1.14]	4.63218	1.52126	1.85738	2.46039	3.44616	3.20891	2.00295	4.12553	2.59058	1.74381	2.86778	3.29437	43.2425	23.6256	186.5	381.409	14.7906	128.4	419.589	354.2	304.548	110.141	14.4081	173.33
Phbou.01G3198	GO:0006032(chitin catabolic process),GO:0016998(cell wall macromolecule catabolic process),GO:0005975(carbohydrate metabolic process)		GO:0004568(chitinase activity)	K01183 E3.2.1.14; chitinase [EC:3.2.1.14]	53.1702	12.9028	16.4669	5.90697	6.34178	6.43121	4.3906	16.9384	35.9651	25.3704	34.4003	11.0875	131.663	267.033	501.475	2720.42	199.947	1185.61	437.91	819.038	599.875	758.757	516.82	1219.12
Phbou.01G3209					5.46536	2.30276	3.80986	0.622653	0.178504	1.60707	0.896393	1.2089	0.52333	1.3007	1.63772	0.37231	1.83334	4.34169	1.84622	20.4314	1.57027	3.3978	2.39477	8.28007	0.235643	2.07815	6.30159	2.93489
Phbou.01G3213			GO:0008168(methyltransferase activity)		69.0749	35.1785	38.6893	52.4271	40.7124	60.8415	1.65493	4.10069	72.7567	162.989	121.125	71.0227	27.4643	146.069	17.8771	181.707	28.1689	79.2386	5.49318	41.6586	4.1215	58.9814	81.5666	71.0757
Phbou.01G3235			GO:0005515(protein binding),GO:0043531(ADP binding)		7.83771	5.91661	6.356	8.27259	6.77393	8.1488	13.1656	13.8713	6.11729	3.79825	3.55245	3.1225	0.141915	0.31811	2.59953	0.281423	0.986297	0.470243	0.961681	0.175073	1.63876	0.624172	0.34479	0.734244
Phbou.01G3241	GO:0045454(cell redox homeostasis)				0.141268	0.20013	0.155772	0.638689	1.23101	0.461352	0.783915	0.494279	0.784565	0.259997	0.450961	1.11632	1.95656	38.4795	14.7416	4.40341	8.45068	4.6864	4.82615	4.76993	6.80048	2.05492	1.83085	3.89224
Phbou.01G3244			GO:0008168(methyltransferase activity)	K18886 GAMT2; gibberellin A4 carboxyl methyltransferase [EC:2.1.1.276]	0.351631	0	0.258489	0	0	0	0	0	0.100147	0	0.124721	0	26.2829	41.6156	77.78	248.639	102.469	120.707	450.674	103.136	68.3678	19.1946	196.566	16.615
Phbou.01G3263			GO:0003824(catalytic activity)	K00830 AGXT; alanine-glyoxylate transaminase / serine-glyoxylate transaminase / serine-pyruvate transaminase [EC:2.6.1.44 2.6.1.45 2.6.1.51]	707.048	647.718	890.726	691.503	648.099	678.87	796.399	531.364	506.978	207.54	342.592	581.45	0.20886	0.500682	0.179845	0.144633	1.08252	0.964281	0.923562	1.46007	1.38589	4.80469	3.00979	17.7035
Phbou.01G3268			GO:0005515(protein binding)	K14508 NPR1; regulatory protein NPR1	1.80375	3.2854	0.970793	0.716918	1.39117	0.9584	0.689411	0.601056	0.550413	1.21525	0.685474	0.559957	8.90084	2.8372	7.95702	3.79533	10.3496	4.5838	7.32695	5.00542	12.2432	15.8696	6.27834	19.2923
Phbou.01G3270			GO:0005509(calcium ion binding)	K13448 CML; calcium-binding protein CML	32.4345	34.9296	31.6218	32.6151	19.3835	44.255	18.4986	17.9384	17.6057	11.9929	10.838	18.6138	177.974	63.9022	81.7258	65.6642	24.3816	55.7146	26.9648	47.7873	25.9294	37.1463	33.2785	33.9665
Phbou.01G3277				K06688 UBE2C, UBC11; ubiquitin-conjugating enzyme E2 C [EC:2.3.2.23]	0.991576	0.942652	0.345279	0.598947	0.889761	0.170436	1.61348	1.76513	0.468202	0.360187	0.444259	0.309299	8.31226	2.43995	10.4029	9.54591	6.35531	2.18292	5.2835	12.1014	8.12413	2.71822	2.11026	4.18866
Phbou.01G3291	GO:0005975(carbohydrate metabolic process)		GO:0004553(hydrolase activity, hydrolyzing O-glycosyl compounds)		167.395	20.5467	23.6255	21.3797	6.494	18.6591	10.4522	26.27	19.2923	26.9205	24.9615	7.3584	90.4908	118.821	296.868	3953.08	339.929	708.71	1105.85	3144.51	125.603	576.074	676	755.64
Phbou.01G3292	GO:0005975(carbohydrate metabolic process)		GO:0004553(hydrolase activity, hydrolyzing O-glycosyl compounds)		11.1568	0.230178	0.238881	0.0565063	0.123116	0	1.15922	2.14763	0.555299	5.08357	2.01705	0	22.7711	26.422	56.0551	1025.77	71.0216	208.649	165.913	607.238	39.6155	111.692	136.284	122.621
Phbou.01G3301				K14775 UTP30, RSL1D1; ribosome biogenesis protein UTP30	18.258	20.1868	19.3757	18.7627	19.6599	17.6639	15.1811	16.3629	17.7347	15.3108	13.7018	14.8725	13.9881	13.7293	14.1732	9.39509	17.9491	11.1673	7.58382	7.47218	7.77561	27.557	16.482	21.4769
Phbou.01G3313	GO:0003333(amino acid transmembrane transport)				38.4093	41.3913	45.2103	38.7219	48.1069	40.0884	16.3312	14.2382	29.4843	14.1487	19.3629	26.1083	4.2726	5.09191	4.74599	4.94108	8.71031	5.60637	9.68049	4.14642	10.8543	7.13352	7.74672	5.62207
Phbou.01G3316			GO:0004869(cysteine-type endopeptidase inhibitor activity)		13.7908	9.20059	6.60139	18.9615	20.1098	16.8747	8.26288	10.6604	27.4712	18.1506	26.1639	30.2221	5.44663	3.80294	3.68825	0.659138	12.8816	4.47163	2.20469	2.6094	5.01264	8.578	12.4696	8.9645
Phbou.01G3317			GO:0046982(protein heterodimerization activity)	K21752 DRAP1, NC2-alpha; Dr1-associated corepressor	97.3238	78.2602	78.8278	92.608	88.053	82.4615	79.7155	82.4164	101.157	89.5943	91.5053	98.519	77.7496	68.4779	81.5997	37.8832	73.6168	88.6572	91.0328	56.1256	68.1612	51.4221	60.1252	50.8356
Phbou.01G3318	GO:0055114(oxidation-reduction process)		GO:0005506(iron ion binding),GO:0016705(oxidoreductase activity, acting on paired donors, with incorporation or reduction of molecular oxygen),GO:0020037(heme binding)	K09754 CYP98A, C3'H; 5-O-(4-coumaroyl)-D-quinate 3'-monooxygenase [EC:1.14.14.96]	34.8825	40.3295	26.3207	43.4221	43.6505	36.1777	158.204	217.792	47.0707	59.1068	55.2601	38.829	147.989	496.235	369.542	380.11	386.486	583.389	556.37	315.874	359.567	180.835	449.561	132.725
Phbou.01G3323			GO:0016787(hydrolase activity)		0.121429	0.0860123	0	0	0	0.528748	0.240651	0.472071	0	0.335226	0.516839	0	2.16229	23.5314	8.68892	6.57177	2.43859	23.177	2.42832	2.37111	1.29055	2.16518	2.95862	3.15167
Phbou.01G3324			GO:0016787(hydrolase activity)		4.48183	2.96373	2.79931	2.41977	0.213737	0.818837	0.484485	0.840725	0.200841	0.389356	0.200098	0.185748	21.2078	42.3664	37.5245	14.0098	0.562455	27.6202	1.64525	2.10374	1.76346	2.47069	0.779884	3.07865
Phbou.01G3330			GO:0005515(protein binding)		8.52877	10.2126	8.55854	10.0754	13.0277	8.59666	13.1465	14.4732	11.9718	12.6446	12.0043	12.0349	4.10708	1.83458	4.2669	3.10688	11.0484	6.37849	13.6491	10.4087	12.8645	11.2437	7.8602	9.89244
Phbou.01G3336			GO:0005515(protein binding)		0.769486	0.338997	0.206949	0.489531	0.725279	0.306461	2.56645	2.99878	1.56348	1.11396	1.57767	1.33476	2.15375	8.35491	1.9185	5.68936	3.63274	3.19423	1.12596	4.44354	1.056	2.93258	2.04318	3.84451
Phbou.01G3344					11.7364	7.01437	8.01137	7.5438	9.36955	8.13725	10.5499	10.429	10.386	12.4877	16.8372	9.15008	17.5542	25.7742	38.6965	70.6753	42.0439	36.6268	269.455	231.903	100.43	31.076	44.3823	20.9634
Phbou.01G3348			GO:0005515(protein binding)	K00799 GST, gst; glutathione S-transferase [EC:2.5.1.18]	62.8296	38.8721	64.4893	23.3014	7.60548	40.962	12.6068	19.865	11.583	17.1533	20.5283	7.93145	542.814	952.306	220.194	565.179	116.742	819.48	217.991	146.464	134.627	116.459	214.484	81.7191
Phbou.01G3349			GO:0005515(protein binding)	K00799 GST, gst; glutathione S-transferase [EC:2.5.1.18]	36.789	17.8466	19.9217	16.3706	6.0999	13.6914	7.84307	14.7641	6.61569	9.55684	7.75953	2.47655	53.6195	67.121	52.4525	66.1368	24.3669	37.1081	28.316	60.1476	20.7459	14.4753	27.9703	23.5565
Phbou.01G3354	GO:0007017(microtubule-based process)	GO:0005874(microtubule)	GO:0003924(GTPase activity),GO:0005200(structural constituent of cytoskeleton),GO:0005525(GTP binding)	K07375 TUBB; tubulin beta	19.0874	36.6277	17.9092	23.3906	21.6949	20.703	34.0315	51.9435	15.2709	6.06782	7.31179	13.7668	88.2345	15.2847	53.3614	18.3304	47.0961	16.4516	17.495	14.231	21.0456	31.2337	31.0884	38.4135
Phbou.01G3358					57.8662	44.0538	57.4311	38.3339	52.1787	45.0929	46.7768	38.4012	66.0964	47.9467	84.5128	87.4278	32.4952	19.1114	60.1676	17.9886	81.8916	32.8517	170.856	110.037	192.861	158.819	148.237	132.795
Phbou.01G3369			GO:0005515(protein binding)		11.0602	10.6323	11.8473	9.78105	21.3708	8.48537	20.0406	20.3933	24.1651	18.102	26.7322	34.7098	0.208412	0.963531	3.02838	0.595333	4.72586	0.987536	5.13453	5.59207	36.9437	5.11566	3.19446	5.1104
Phbou.01G3381		GO:0005737(cytoplasm)	GO:0016810(hydrolase activity, acting on carbon-nitrogen (but not peptide) bonds),GO:0016787(hydrolase activity)	K01464 DPYS, dht, hydA; dihydropyrimidinase [EC:3.5.2.2]	173.339	158.041	144.568	159.215	199.015	157.834	139.555	137.361	200.126	169.845	165.899	168.183	43.0067	79.8255	123.729	66.5839	122.005	105.481	250.535	165.051	299.391	116.913	112.289	127.798
Phbou.01G3387	GO:0055085(transmembrane transport)	GO:0016021(integral component of membrane)	GO:0005215(transporter activity)		5.85203	9.90632	8.99574	7.58028	7.32786	7.90914	5.74972	6.65165	13.6019	17.1824	17.5729	13.9612	5.47041	6.30065	18.694	55.5235	31.0231	18.6695	13.2339	56.4699	23.3931	22.8986	48.244	20.4961
Phbou.01G3389	GO:0006355(regulation of transcription, DNA-templated)		GO:0003700(DNA-binding transcription factor activity),GO:0003677(DNA binding)		6.24594	3.6045	1.81795	3.83718	1.62164	3.58948	2.29974	4.40033	4.7136	2.66961	2.42906	1.61598	11.3857	184.129	11.5865	3.02998	21.215	13.0787	4.00237	11.7629	9.27646	58.4674	27.2183	67.1873
Phbou.01G3390			GO:0005509(calcium ion binding)	K02183 CALM; calmodulin	160.495	160.844	113.911	187.549	136.83	135.982	178.126	219.135	179.398	213.478	173.799	150.975	442.206	332.013	287.987	210.405	295.063	277.613	293.019	242.226	247.486	238.221	255.122	228.804
Phbou.01G3400				K16675 ZDHHC9_14_18; palmitoyltransferase ZDHHC9/14/18 [EC:2.3.1.225]	1.29971	1.11366	0.600999	1.8372	1.04837	1.04973	8.37551	10.6109	1.39708	0.578722	0.624576	0.795133	1.7835	2.38629	9.96445	8.05658	4.03075	3.44688	6.02623	8.08448	6.76252	2.59685	3.84704	5.12285
Phbou.01G3402	GO:1901135(carbohydrate derivative metabolic process)		GO:0097367(carbohydrate derivative binding)	K00820 glmS, GFPT; glucosamine---fructose-6-phosphate aminotransferase (isomerizing) [EC:2.6.1.16]	21.7238	20.784	18.9446	19.6432	13.0785	29.3068	7.21874	9.27841	15.7135	8.48925	7.91638	9.00651	88.7117	233.82	106.571	150.005	77.4627	272.441	90.7791	39.6352	60.4274	34.0437	55.5374	39.8788
Phbou.01G3410			GO:0003677(DNA binding)	K09422 MYBP; transcription factor MYB, plant	6.72878	4.5771	5.02494	5.86887	4.41073	7.98378	6.51948	4.48441	5.84046	7.02743	6.02345	4.76857	1.90191	5.2106	6.14136	1.97557	2.41875	2.10536	1.64642	1.95523	2.20351	3.20749	1.66107	3.58246
Phbou.01G3411					3.56055	3.14498	3.07467	5.19182	3.2668	3.64251	2.19344	1.75111	3.90355	1.77642	2.51058	2.84749	11.2037	16.7425	33.2724	73.7496	5.60893	50.4889	15.6562	4.03125	1.28731	1.38892	6.47145	3.85414
Phbou.01G3414				K19347 SUN1_2; SUN domain-containing protein 1/2	0.406232	0.350693	0.195974	1.00661	0.115431	0.442222	0.543431	0.799512	0.292859	0.140184	0.405246	0.391231	2.53686	1.34186	8.33764	1.95677	1.98529	2.12397	0.856804	0.83662	2.09523	0.42889	0.355376	0.699535
Phbou.01G3422					65.0399	62.0167	45.3337	67.6861	84.6958	67.2608	92.0834	110.113	177.289	249.287	221.043	142.981	3.14835	29.1828	40.6045	10.4165	90.564	62.3584	46.7594	20.6856	58.2733	62.1882	43.0781	48.2894
Phbou.01G3423			GO:0005515(protein binding)	K00799 GST, gst; glutathione S-transferase [EC:2.5.1.18]	208.082	82.7946	52.7971	93.6784	141.439	86.6861	93.2684	195.999	537.635	524.849	439.289	150.131	35.0404	344.731	132.505	139.715	123.52	244.359	191.056	223.012	148.551	120.867	126.366	96.5163
Phbou.01G3424			GO:0005515(protein binding)	K00799 GST, gst; glutathione S-transferase [EC:2.5.1.18]	129.187	57.1823	44.5996	46.8883	58.9095	60.2308	43.2769	70.4584	249.322	231.812	162.904	71.9572	61.4412	107.901	99.2221	106.255	53.2165	97.2299	337.251	215.342	171.202	69.0193	85.3036	56.439
Phbou.01G3426				K00799 GST, gst; glutathione S-transferase [EC:2.5.1.18]	4.05539	4.46276	2.5553	6.80003	11.6881	2.83801	1.89446	2.02704	12.8082	10.196	18.8022	12.3607	1.28955	4.41618	4.81177	8.48349	2.22791	6.47596	27.5158	10.0754	8.69263	4.89324	10.1363	5.03154
Phbou.01G3427			GO:0005515(protein binding)	K00799 GST, gst; glutathione S-transferase [EC:2.5.1.18]	0.754669	0.178186	0.184923	0.262457	1.23899	0.638968	0	0	1.07467	2.77786	3.92591	2.08722	13.7703	6.13617	27.3219	22.5756	5.91177	7.25659	82.9	223.807	63.2217	10.2694	6.65082	9.24122
Phbou.01G3445				K15078 SLX1; structure-specific endonuclease subunit SLX1 [EC:3.6.1.-]	10.8868	9.6864	11.3214	8.2188	12.877	10.406	7.36735	5.78083	12.9319	5.62003	9.22985	7.8685	3.50248	5.57748	19.6789	2.5467	7.71516	4.7235	5.31007	2.05239	12.9484	10.0923	4.54255	6.46774
Phbou.01G3454	GO:0006270(DNA replication initiation)			K06628 CDC45; cell division control protein 45	0.0248075	0.026358	0.054709	0.10353	0	0	0.0294985	0.115731	0	0.0684854	0	0	1.27616	0.554697	1.45813	2.14134	4.42016	1.78904	1.08521	0.48441	1.11666	0.384137	0.38581	0.505195
Phbou.01G3464					13.4154	17.0712	19.5961	21.6044	20.7373	23.0571	67.9754	61.7752	20.6323	11.8514	13.9056	19.9424	0.0312274	0.0641647	0.20167	0.291933	0.0404628	0	0	0.0385235	0.118405	0	0.098183	0
Phbou.01G3467					4.66779	0.855094	0.532453	0.167933	2.86616	0.584063	1.33977	1.75209	2.68176	29.0311	20.3814	3.24338	113.852	198.711	83.6389	166.228	165.199	179.999	206.005	185.502	190.086	62.9896	138.68	75.7121
Phbou.01G3474	GO:0006855(drug transmembrane transport),GO:0055085(transmembrane transport)	GO:0016020(membrane)	GO:0015238(drug transmembrane transporter activity),GO:0015297(antiporter activity)	K03327 TC.MATE, SLC47A, norM, mdtK, dinF; multidrug resistance protein, MATE family	33.752	59.435	58.342	59.635	47.931	64.1492	34.8487	21.1505	31.6618	24.4349	32.1894	34.1318	0.311332	0.239891	0.201061	0	1.51278	0.624126	0.688343	0.672127	1.25426	1.66129	0.856509	1.88495
Phbou.01G3475	GO:0006855(drug transmembrane transport),GO:0055085(transmembrane transport)	GO:0016020(membrane)	GO:0015238(drug transmembrane transporter activity),GO:0015297(antiporter activity)	K03327 TC.MATE, SLC47A, norM, mdtK, dinF; multidrug resistance protein, MATE family	100.763	112.639	109.812	139.872	160.837	148.329	154.103	123.641	137.275	192.948	199.598	151.292	0.620111	0.796361	0.80095	0.805163	6.0263	1.35615	1.8607	0.860622	3.67388	17.4272	2.92457	17.6459
Phbou.01G3476	GO:0006855(drug transmembrane transport),GO:0055085(transmembrane transport)	GO:0016020(membrane)	GO:0015238(drug transmembrane transporter activity),GO:0015297(antiporter activity)	K03327 TC.MATE, SLC47A, norM, mdtK, dinF; multidrug resistance protein, MATE family	284.527	329.744	343.254	392.683	385.986	417.787	135.745	131.118	347.583	332.347	373.311	356.693	5.14756	5.76927	8.26052	4.73934	14.3505	8.92635	9.36106	6.87945	12.1988	36.8456	12.0158	43.9155
Phbou.01G3481	GO:0006355(regulation of transcription, DNA-templated)		GO:0003677(DNA binding),GO:0003700(DNA-binding transcription factor activity)		0.687342	0.162289	0.505275	0.119521	0.260412	0.290981	0.998943	2.67214	0.783038	2.58275	1.66593	0.271573	4.30651	2.25102	10.6368	5.06191	2.64323	1.87261	4.53407	6.80399	10.5996	1.50511	2.13793	1.87548
Phbou.01G3488					21.7782	18.5469	16.6817	20.2936	21.352	18.0975	21.6463	18.3227	17.0453	21.2265	22.643	19.5084	6.00295	16.7277	20.2867	30.5794	24.4004	21.3407	33.869	31.448	43.4962	29.9552	27.1476	33.4571
Phbou.01G3491					94.2008	73.1947	86.8247	97.6244	112.13	96.822	69.2428	50.2102	59.4442	21.8731	29.657	48.4115	2.35839	1.78159	4.16606	2.12551	5.07816	1.87092	8.45684	4.27856	19.8573	6.3663	4.3073	6.38349
Phbou.01G3497					18.7624	21.1101	16.1894	15.8354	26.1366	14.6127	29.9284	36.5151	40.2728	151.495	86.2698	34.9412	39.7257	33.7204	49.6051	56.5867	53.2342	65.7841	47.0916	59.9444	47.0624	66.0295	70.8138	55.4586
Phbou.01G3503			GO:0003824(catalytic activity)	K07517 ECI1_2; Delta3-Delta2-enoyl-CoA isomerase [EC:5.3.3.8]	0.823507	0.823509	0.961474	0.859192	1.15624	0.896467	0.460815	0.169491	0.43459	0.334329	0.309274	0.516769	0.527147	0.196938	0.742772	0.0497787	0.124191	0.209608	2.24019	1.77358	2.99819	0.204574	0.376686	0.232117
Phbou.01G3506			GO:0003677(DNA binding)	K09422 MYBP; transcription factor MYB, plant	6.00167	3.20174	1.46756	2.85577	4.53817	2.67896	3.88182	8.81552	4.66665	15.5981	12.719	4.01831	20.8677	43.4905	40.4618	66.3439	34.4428	29.9897	66.9153	80.5091	42.2938	47.5806	82.5601	29.089
Phbou.01G3510					4.51569	3.98169	3.51239	4.24219	4.40846	4.18146	7.26344	7.2771	4.92293	5.81936	4.64554	5.41916	2.66925	1.9044	4.59689	0.90496	1.70532	0.729689	2.52927	3.52159	2.00312	3.08605	2.3021	2.49148
Phbou.01G3515			GO:0043531(ADP binding),GO:0005515(protein binding)		5.94946	4.87961	3.81725	6.67916	5.65492	5.18882	20.0651	20.0454	5.12793	6.07516	6.33069	6.22721	2.59866	3.43008	18.5384	2.44904	4.05848	4.81748	7.32732	2.71751	7.34108	4.72628	3.463	4.43873
Phbou.01G3527					31.1452	26.6724	25.6165	32.5836	19.054	20.0093	33.392	34.0417	18.2133	20.2034	19.5586	20.1732	72.5668	2.76765	26.3137	0.17489	9.70825	4.05034	1.91446	2.9079	17.0773	30.7861	7.14653	28.9505
Phbou.01G3528					20.6871	17.9419	13.7996	19.3543	22.0246	24.4493	17.0589	22.1405	42.0351	101.187	93.059	37.4874	17.8549	30.8431	32.4475	16.1687	32.2104	34.0558	22.0657	20.8009	23.4718	19.5159	23.6589	25.3477
Phbou.01G3530	GO:0006096(glycolytic process)		GO:0000287(magnesium ion binding),GO:0004743(pyruvate kinase activity),GO:0030955(potassium ion binding),GO:0003824(catalytic activity)	K00873 PK, pyk; pyruvate kinase [EC:2.7.1.40]	1.22517	1.69529	0.65977	1.15935	1.36014	0.775413	1.5246	1.66151	1.75279	3.02833	3.15307	2.43161	10.9647	45.1175	22.0989	13.7317	18.3346	27.2463	16.3813	18.5338	16.3521	21.3779	17.1929	14.3011
Phbou.01G3535					16.3871	18.2028	13.6891	13.2115	11.8527	12.9738	87.9817	121.333	10.8193	13.7089	13.7384	12.9493	1.22814	4.03765	17.4493	3.06171	6.36545	1.43247	39.4118	22.4234	101.983	23.4177	10.812	43.1274
Phbou.01G3546					0.411146	0.218422	0	0	0.46731	0	32.5114	54.9046	0.263468	0.567521	0.218746	0.487339	0	0.417876	0	0.211247	0	0	26.2078	11.039	53.2073	0.289385	0.319711	0
Phbou.01G3547			GO:0043531(ADP binding),GO:0005515(protein binding)		0.668074	0.966578	0.611277	1.29024	1.24402	0.773684	7.06514	10.3779	0.965529	1.02027	1.31589	1.09515	1.92649	0.751244	1.18058	0.30674	1.34834	1.33262	3.96183	2.1164	8.3711	1.8809	0.79583	1.83898
Phbou.01G3548					0	0	0	0	0	0	3.05773	5.60697	0	0	0.0594835	0	0	0	0	0.0574444	0	0	7.47602	4.98031	13.3154	0	0	0.0669654
Phbou.01G3559					11.8166	15.1175	8.02179	18.6608	6.66973	13.6511	28.5324	42.2355	15.5051	26.9075	21.0419	12.9584	50.6566	48.0402	41.7535	75.6239	31.7886	60.0004	102.279	72.1065	30.1531	57.7108	75.0099	58.6437
Phbou.01G3562	GO:0005975(carbohydrate metabolic process)		GO:0016868(intramolecular transferase activity, phosphotransferases)		331.482	297.095	338.485	294.042	231.093	293.966	126.128	89.6553	134.675	41.0214	69.9187	132.235	0.102977	1.90433	1.7956	0.374379	0.96738	1.20109	0.455356	1.20685	0.292844	0.40296	0.930845	0.280562
Phbou.01G3563					20.6592	16.1691	18.2926	21.1391	34.6439	25.8847	21.2782	18.4709	26.0523	18.3802	23.5129	25.2219	5.93004	9.3072	13.2273	7.61443	21.2652	12.1232	25.4619	14.8201	36.8389	18.402	16.4432	17.6469
Phbou.01G3572	GO:0055085(transmembrane transport)	GO:0016020(membrane)	GO:0022857(transmembrane transporter activity)	K14638 SLC15A3_4, PHT; solute carrier family 15 (peptide/histidine transporter), member 3/4	0.65022	0.287859	0.418238	1.46986	2.49427	1.00276	4.41355	5.87719	3.29865	0.224381	1.90268	2.82597	0.0268022	1.21158	0.450038	0.389764	0.555661	1.05507	0.0338621	0.0661287	0.203252	0.953454	0.421347	1.39555
Phbou.01G3579					919.866	1195.91	1478.1	1011.64	876.79	1057.91	1002.33	1038.18	713.231	259.764	395.592	705.093	6.72223	3.97989	6.47515	1.18349	7.82451	3.98675	1.87132	3.51392	5.18416	21.4006	8.59752	36.0088
Phbou.01G3581			GO:0019904(protein domain specific binding)	K06630 YWHAE; 14-3-3 protein epsilon	156.028	151.209	125.279	130.058	136.007	129.022	169.121	202.006	227.262	425.783	323.66	204.263	183.311	215.272	235.425	298.607	279.537	271.432	240.852	287.743	267.079	300.564	299.625	268.317
Phbou.01G3585	GO:0120009(intermembrane lipid transfer)	GO:0005737(cytoplasm)	GO:0120013(intermembrane lipid transfer activity)		10.1106	15.9185	10.0338	13.8093	13.0589	18.5108	10.0552	12.0063	18.1413	23.091	24.1577	19.8286	6.0923	22.4206	35.3515	13.6011	12.2535	18.6927	27.112	11.554	20.8592	6.08127	11.1499	9.46916
Phbou.01G3587			GO:0003682(chromatin binding)		59.1419	63.7878	66.3167	65.5002	43.0407	85.6183	31.8995	34.9846	41.498	57.7911	47.8099	39.59	25.8867	127.874	61.1358	55.8118	62.3673	93.7408	32.3331	30.1954	28.8479	41.3875	49.4632	47.8856
Phbou.01G3590	GO:0015031(protein transport)			K19476 IST1; vacuolar protein sorting-associated protein IST1	17.228	17.0197	18.167	18.3671	14.9992	16.9403	39.2457	42.5053	13.8817	20.9238	20.82	13.2208	31.0024	49.1153	52.4753	28.3642	38.0352	41.7114	14.915	15.1868	7.71247	25.4625	45.6446	28.7833
Phbou.01G3607			GO:0005509(calcium ion binding)	K13448 CML; calcium-binding protein CML	0.156707	0.266403	0.0691187	0.326996	0.427474	0.238827	1.49072	2.37596	0.120504	0.0865236	0.466896	0.111449	2.69748	8.02732	8.6903	3.67154	3.29438	4.92734	1.95863	3.28949	2.58641	2.33833	4.09439	2.81584
Phbou.01G3609			GO:0005509(calcium ion binding)	K13448 CML; calcium-binding protein CML	9.52589	11.1281	8.79911	26.0695	14.4551	33.2813	8.89573	5.29323	17.2583	5.71395	6.73984	6.20722	11.8414	63.464	11.7896	12.7101	17.3254	14.6747	3.05445	8.03447	7.2026	19.1666	8.06671	22.7628
Phbou.01G3610			GO:0005525(GTP binding),GO:0003924(GTPase activity)	K07976 RAB; Rab family, other	7.42057	11.0053	3.35254	12.3659	10.4257	13.7999	8.08848	11.5995	18.1623	39.4067	31.8584	15.9423	20.5447	73.2206	49.1872	45.6994	93.9984	75.2182	49.272	52.3879	78.5763	94.1587	78.0594	104.14
Phbou.01G3611	GO:0006468(protein phosphorylation)		GO:0004672(protein kinase activity),GO:0005524(ATP binding)		1.37263	2.24373	0.861566	1.12366	0.936083	0.896545	7.33232	9.30978	1.59682	0.845326	0.561764	0.625772	8.85782	3.39116	14.544	13.541	24.8499	11.8483	31.7255	14.252	15.0505	19.1739	20.8219	14.8493
Phbou.01G3616					121.927	119.35	96.0931	201.63	94.5121	260.862	91.5732	111.667	124.678	101.002	96.8147	91.6462	44.2072	103.165	135.684	60.3581	129.916	181.287	56.9073	50.3193	61.9219	62.04	51.2269	76.8004
Phbou.01G3617					53.9502	51.2005	41.2961	86.0716	44.6505	119.741	34.5674	47.344	46.9912	41.9343	42.3587	49.979	3.62723	53.7686	56.5547	42.5214	79.5637	105.767	22.586	14.0634	20.1389	42.0283	20.3651	34.1964
Phbou.01G3618					17.9703	15.0121	8.81224	26.0275	9.38452	26.5318	18.4808	37.1797	19.9189	18.0401	16.4908	10.2054	41.8017	52.5047	64.937	25.0906	43.5239	74.3189	37.9676	35.2411	28.5697	18.7706	14.4202	23.6955
Phbou.01G3619			GO:0005515(protein binding)	K16279 KEG; E3 ubiquitin-protein ligase KEG [EC:2.7.11.1 2.3.2.27]	5.97446	4.39469	4.76354	4.4113	4.70119	4.50262	5.2462	4.28798	1.88481	2.4106	2.0539	1.74318	2.00046	11.0235	5.05022	6.98944	5.65545	18.295	5.85895	12.0027	15.8599	18.2438	8.4339	14.8644
Phbou.01G3621	GO:0055085(transmembrane transport)	GO:0016021(integral component of membrane)		K13947 PIN; auxin efflux carrier family	0.812527	1.09184	0.711491	0.723069	1.49393	0.390227	1.98918	4.06929	2.6034	1.45143	2.13605	2.46441	1.27665	0.0971561	4.214	0.245575	9.77215	0.27575	0.35843	1.02079	1.52393	2.01846	1.85832	1.5459
Phbou.01G3626					0.103653	0.146843	0.342887	0.0720967	0.039271	0	0	0.0805934	0.0442818	0.143077	0.441181	0.0409541	28.3359	58.1532	78.0549	256.948	56.7794	152.792	335.369	146.067	129.28	114.444	103.116	70.5276
Phbou.01G3634			GO:0005525(GTP binding),GO:0003924(GTPase activity)		2.90869	3.48055	1.93063	2.82849	3.04925	2.42859	6.74954	6.58715	1.62868	1.13043	1.8931	1.97491	4.46993	4.01827	12.7738	4.3819	2.82355	5.94676	5.57675	3.37751	6.19687	3.8163	2.15203	5.14199
Phbou.01G3635			GO:0003924(GTPase activity),GO:0005525(GTP binding)		0.918345	1.21229	0.736461	1.16138	0.790755	0.757354	20.6157	16.5527	0.713321	0.537781	0.32573	1.02256	1.21134	1.2445	3.87592	1.51563	2.14035	2.44844	9.07814	7.64162	18.9985	1.9979	2.76989	3.16697
Phbou.01G3646		GO:0016020(membrane),GO:0016021(integral component of membrane)			23.0091	24.1796	22.4702	20.8813	21.3481	25.8399	27.9592	19.6205	18.1886	16.9621	18.4073	14.5988	2.07687	4.21057	5.40084	6.87466	6.88922	4.60257	19.802	14.1429	24.6222	9.85097	7.70535	10.1936
Phbou.01G3651			GO:0005525(GTP binding)	K07955 ARL8; ADP-ribosylation factor-like protein 8	2.99416	3.252	2.93474	2.01319	2.42004	1.08648	1.34502	1.00882	0.852758	0.642905	1.27441	2.20829	0	0	0.255059	0	0.255873	0.671782	0	0.0812033	0.124793	0.0936642	0.413918	0.876765
Phbou.01G3652			GO:0003677(DNA binding)	K09422 MYBP; transcription factor MYB, plant	20.1741	25.6019	19.5427	23.6056	9.30058	12.6432	15.5144	28.4546	8.98911	7.0789	7.90461	6.70452	8.65465	14.4872	10.8413	1.97622	6.96056	6.36347	1.46106	1.38062	1.83882	9.28944	2.22852	12.7385
Phbou.01G3654	GO:0005975(carbohydrate metabolic process)		GO:0004553(hydrolase activity, hydrolyzing O-glycosyl compounds)	K19891 GN1_2_3; glucan endo-1,3-beta-glucosidase 1/2/3 [EC:3.2.1.39]	0.695991	1.4516	0.795875	0.564784	0.292988	0.869899	1.10347	1.62346	0.264297	0.142327	0.137146	0.122218	2.0146	0.628785	2.37153	0.635735	3.50257	0.892316	1.70758	0.408973	3.81938	3.37469	1.04233	2.31595
Phbou.01G3656	GO:0006468(protein phosphorylation)		GO:0004672(protein kinase activity),GO:0004674(protein serine/threonine kinase activity),GO:0005524(ATP binding)		1.48373	1.0596	1.23376	0.812081	0.774094	0.87379	0.0867692	0.0567366	0.716996	0.268598	0.388232	0.634285	0.818137	1.4833	1.98913	2.04958	0.592408	0.526241	0.425616	0.920235	0.136859	0.171201	0.22697	0.174826
Phbou.01G3660			GO:0004857(enzyme inhibitor activity)		3.5958	5.18233	4.00425	5.60886	5.17957	4.76702	8.84787	10.2975	5.29292	17.0526	12.9182	10.5499	39.5526	25.1122	22.4728	33.4018	49.6985	23.467	27.2327	67.8682	43.1353	72.2687	115.057	43.2454
Phbou.01G3663	GO:0016042(lipid catabolic process),GO:0006629(lipid metabolic process)				3.24917	3.8425	3.27122	1.82763	2.31215	2.86038	3.72919	4.77803	3.58486	4.17295	4.2691	2.47823	17.2457	15.679	20.4698	27.1463	9.88729	35.1276	10.2055	10.5168	8.69049	7.67613	11.4245	7.98755
Phbou.01G3668	GO:0006468(protein phosphorylation)		GO:0004672(protein kinase activity),GO:0005524(ATP binding)		7.40929	8.79016	6.56142	11.2751	5.75974	11.1792	24.2171	34.8118	6.44546	5.32563	6.49516	5.27853	11.8304	27.8982	31.0513	7.7716	27.9025	13.3722	4.63032	7.14497	9.7563	17.1042	8.77663	18.3033
Phbou.01G3669				K17991 PXG; peroxygenase [EC:1.11.2.3]	417.161	336.895	332.978	361.036	434.273	368.79	340.548	452.305	577.036	977.607	869.068	509.539	636.719	544.074	480.273	436.828	509.01	496.902	386.148	539.329	469.369	510.537	436.482	489.419
Phbou.01G3676	GO:0055114(oxidation-reduction process)		GO:0016491(oxidoreductase activity)		0.157568	0.167417	0.868731	0.328792	0.179093	0.343057	1.31155	1.40891	0.673148	0.362496	0.558883	0.124513	6.28714	11.4238	14.0936	21.2652	22.0159	18.6359	37.6154	46.4084	25.4152	12.1995	19.4409	13.2757
Phbou.01G3677	GO:0055114(oxidation-reduction process)		GO:0016491(oxidoreductase activity)		4.25434	2.51125	4.63323	4.3839	2.92518	5.66043	17.6122	21.6849	3.76963	4.49495	4.58284	4.04666	19.5369	51.8877	57.9181	71.0278	84.4279	52.7259	95.8439	111.47	100.479	44.2879	67.6346	49.7682
Phbou.01G3685	GO:0006542(glutamine biosynthetic process),GO:0006807(nitrogen compound metabolic process)		GO:0004356(glutamate-ammonia ligase activity),GO:0003824(catalytic activity)	K01915 glnA, GLUL; glutamine synthetase [EC:6.3.1.2]	35.489	44.3566	36.9447	37.4648	46.4092	41.2919	4.12924	5.47423	49.054	45.1417	42.7576	37.0451	5.92695	9.2308	11.2637	8.7054	50.3836	17.1174	3.19558	10.8046	10.0199	35.8838	24.6292	32.0447
Phbou.01G3692					33.4507	71.056	39.5657	103.485	60.0955	161.645	42.9378	47.5778	47.2526	22.7546	35.7019	41.7208	73.7497	34.6931	90.7916	50.9494	73.7481	97.8457	22.9775	25.0321	54.1418	75.249	48.3999	78.1404
Phbou.01G3695			GO:0016846(carbon-sulfur lyase activity)		8.34742	6.58034	4.75069	5.75927	11.018	4.98318	3.362	4.39669	4.48639	6.69035	8.73904	5.74511	28.5033	32.5678	49.8901	78.1689	88.3632	68.5492	113.082	150.346	199.992	136.649	176.514	138.542
Phbou.01G3697			GO:0005515(protein binding)	K12116 FKF1; flavin-binding kelch repeat F-box protein 1	31.7843	28.7542	28.7819	36.4032	37.9151	37.8044	28.4129	21.9796	32.4838	16.6746	21.7281	19.1644	6.95603	15.2486	17.3423	13.4427	48.8655	28.5971	140.868	31.6559	106.728	25.8099	29.5635	18.4131
Phbou.01G3700					3.44035	1.12666	2.59834	1.08175	0.428528	1.4878	0.504359	0.961889	0.483206	0.845685	0.902663	0.558618	23.2882	30.0809	49.6809	58.5989	27.9404	106.414	73.6593	11.3019	9.41359	9.02255	17.4807	17.0214
Phbou.01G3701	GO:0005992(trehalose biosynthetic process)		GO:0003824(catalytic activity)		6.56747	6.83224	3.67969	10.8425	21.3374	10.0356	11.8137	12.7245	17.8301	12.1993	17.3167	18.0977	21.1344	47.7624	69.4512	35.2626	76.0406	48.4834	87.284	61.3871	155.955	33.591	68.3924	44.3745
Phbou.01G3702	GO:0006355(regulation of transcription, DNA-templated)	GO:0005634(nucleus)	GO:0003700(DNA-binding transcription factor activity),GO:0043565(sequence-specific DNA binding)	K09419 HSFF; heat shock transcription factor, other eukaryote	6.89655	6.79427	6.32918	7.62803	6.44952	8.55292	5.24221	4.58168	4.64318	4.27778	4.18014	4.16492	4.98744	3.68217	7.61314	3.20705	3.72081	3.17931	3.13694	4.92751	5.48499	2.7343	2.40987	3.16343
Phbou.01G3707					11.6239	12.1879	12.3114	20.4255	18.9485	16.8162	3.81923	7.49196	20.9742	21.7451	30.4336	16.6787	149.189	23.0066	68.9874	44.7928	36.8585	56.9149	13.5725	26.8789	19.7931	31.0036	27.5923	40.1246
Phbou.01G3708					306.071	267.869	318.385	295.846	350.319	305.957	2.12463	13.1284	262.658	181.522	223.016	252.239	2.65141	17.4336	13.6985	9.54758	41.4557	19.3283	0.893283	9.37658	1.00534	50.3044	31.9561	52.2255
Phbou.01G3711					68.3846	55.1582	57.4058	82.3954	97.9519	79.8864	101.601	136.872	126.094	234.462	216.422	123.242	117.99	165.315	119.138	102.31	125.74	80.604	106.426	151.122	81.9196	108.893	107.497	116.801
Phbou.01G3712	GO:0016567(protein ubiquitination)		GO:0004842(ubiquitin-protein transferase activity)		2.06402	3.02373	1.17246	3.16494	0.781993	3.16607	0.0743736	0.218841	0.240483	0.561177	0.898479	0.148274	30.6286	89.2522	82.9173	94.7378	21.5271	165.54	7.85653	4.96164	1.58366	4.3583	10.6514	7.26775
Phbou.01G3716			GO:0016747(transferase activity, transferring acyl groups other than amino-acyl groups)	K13065 E2.3.1.133, HCT; shikimate O-hydroxycinnamoyltransferase [EC:2.3.1.133]	0.0322399	0	0	0.067274	0	0	0	0	0	0	0.0343058	0	1.94556	1.44178	1.40065	0.397558	1.85972	1.16252	0.443252	0.55085	1.02794	4.40227	5.51541	3.93933
Phbou.01G3726				K21776 LIN54; protein lin-54	0.753253	0.8575	0.474624	0.898165	1.10077	0.409994	2.17525	2.07078	0.965392	0.965477	1.31678	1.27549	3.83236	1.53116	3.43747	2.15627	3.24154	1.78488	2.48816	1.9699	2.42187	1.59053	1.4225	1.61132
Phbou.01G3733			GO:0003993(acid phosphatase activity),GO:0016787(hydrolase activity)	K14379 ACP5; tartrate-resistant acid phosphatase type 5 [EC:3.1.3.2]	12.3066	18.4519	12.4544	14.8153	12.0584	15.1382	44.9883	65.598	14.5175	12.6166	16.6035	20.43	61.3259	35.3013	82.2131	36.6643	136.33	41.1978	55.2027	62.4278	68.2652	131.562	85.4932	126.659
Phbou.01G3736					6.62515	4.42466	8.14027	5.3323	2.79692	4.12121	0	0.441535	1.9408	7.57724	5.43832	4.48738	4.49427	1.15433	5.56303	1.3616	6.79401	4.0953	5.44151	0.231014	2.13012	11.1915	7.06529	8.16315
Phbou.01G3739			GO:0005509(calcium ion binding),GO:0005544(calcium-dependent phospholipid binding)	K17098 ANNAT; annexin D	16.9815	16.2904	8.72183	16.2312	9.54413	9.54908	11.3668	12.4604	6.05358	3.82909	5.385	7.46489	78.3608	32.6902	105.092	41.3336	285.819	135.983	25.5821	21.6397	24.2563	60.7386	33.2311	136.829
Phbou.01G3745	GO:0046856(phosphatidylinositol dephosphorylation)				2.69224	2.78809	0.150312	3.23557	9.06382	0	0	0	0	0.0470405	2.17576	5.0897	3.87708	1.10838	3.17881	0.420235	1.79106	0.196613	6.17615	2.66181	1.08658	0.335811	0	5.79698
Phbou.01G3749			GO:0005515(protein binding),GO:0043531(ADP binding)	K13459 RPS2; disease resistance protein RPS2	0.843993	0.838262	0.789028	0.727424	1.43893	1.17842	0.218172	0.235386	1.12872	1.49423	2.06948	1.69633	3.50315	3.54312	1.28944	3.43145	3.52787	4.65759	2.13269	2.82139	3.54441	2.22121	3.02467	4.198
Phbou.01G3750			GO:0005515(protein binding),GO:0043531(ADP binding)	K13459 RPS2; disease resistance protein RPS2	1.56443	1.36888	1.04011	1.12816	1.4382	1.52772	0.191498	0.321985	0.707655	0.444592	0.538572	1.00899	0.660034	2.89948	1.41106	2.62419	4.68906	4.38015	4.02569	2.35851	6.90389	3.14145	4.54405	3.69301
Phbou.01G3754	GO:0030001(metal ion transport),GO:0055085(transmembrane transport)	GO:0016020(membrane)	GO:0046873(metal ion transmembrane transporter activity)	K14713 SLC39A7, KE4, ZIP7; solute carrier family 39 (zinc transporter), member 7	4.42104	3.02649	3.17363	2.75519	2.39445	3.10082	0.493951	0.761322	3.72672	4.95575	5.33579	3.44667	0.410948	0.603142	1.02367	0.76226	3.46115	1.96863	1.66884	0.760446	2.61555	5.51344	2.95331	6.7889
Phbou.01G3759	GO:0006355(regulation of transcription, DNA-templated)		GO:0003677(DNA binding),GO:0043565(sequence-specific DNA binding),GO:0008289(lipid binding)	K09338 HD-ZIP; homeobox-leucine zipper protein	2.37927	2.27901	2.02729	3.04655	2.56088	1.78558	1.75753	1.51359	1.84809	1.06985	1.3234	1.66648	0.089158	0.146558	0.345476	0.203745	0.762473	0.493959	0.428043	0.681934	1.1156	1.3448	0.700811	0.863689
Phbou.01G3760			GO:0003676(nucleic acid binding)		2.17588	3.86517	1.79946	2.62488	4.05746	2.44268	3.19374	3.60831	2.30937	1.83023	2.53237	3.94927	0.605408	0.829311	1.04261	3.00454	4.66315	2.30473	5.14167	2.28207	3.57083	3.82874	3.17247	2.60653
Phbou.01G3764	GO:0055114(oxidation-reduction process)		GO:0016491(oxidoreductase activity)	K22374 DMAS1; 3''-deamino-3''-oxonicotianamine reductase [EC:1.1.1.285]	20.0145	18.0915	20.6859	14.1497	14.9393	16.1294	160.413	167.649	15.2375	15.0091	13.7953	12.747	57.1539	11.4158	49.2396	39.9059	26.9577	18.6993	61.5305	73.4242	52.8892	11.3539	28.711	18.608
Phbou.01G3765				K21776 LIN54; protein lin-54	7.52195	9.65711	6.39348	4.90494	7.39174	5.97068	63.6352	66.1614	8.23447	5.9485	8.42081	7.70855	29.7653	23.413	29.6351	39.9361	69.2021	32.9996	51.8058	50.2029	60.5456	47.7593	53.1296	47.7754
Phbou.01G3774	GO:0005975(carbohydrate metabolic process)		GO:0004553(hydrolase activity, hydrolyzing O-glycosyl compounds)	K05349 bglX; beta-glucosidase [EC:3.2.1.21]	14.2881	16.9635	22.8672	16.8385	11.0129	18.0728	24.969	25.8057	9.71206	5.70912	9.23299	9.35935	2.11738	1066.04	23.2463	287.289	56.874	23.6536	40.2352	57.0426	13.2362	11.3189	37.1551	33.0193
Phbou.01G3775					149.047	210.914	234.463	182.895	94.9198	127.099	246.336	274.115	76.1896	14.7047	42.7109	99.4954	5.3635	0.676709	6.25916	3.02998	2.13369	0.754541	7.96511	2.14751	14.9851	3.21347	2.36681	5.29826
Phbou.01G3776			GO:0003677(DNA binding)	K09422 MYBP; transcription factor MYB, plant	28.6774	24.4102	25.6297	27.5063	24.0945	25.5368	36.3395	40.7253	25.6518	27.9988	28.1677	31.2496	1.43713	2.84359	4.46871	1.9904	5.37958	3.10413	2.9589	5.84405	4.03644	9.24024	7.61457	11.2792
Phbou.01G3777	GO:0019752(carboxylic acid metabolic process),GO:0006536(glutamate metabolic process)		GO:0016831(carboxy-lyase activity),GO:0030170(pyridoxal phosphate binding),GO:0004351(glutamate decarboxylase activity),GO:0003824(catalytic activity)	K01580 E4.1.1.15, gadB, gadA, GAD; glutamate decarboxylase [EC:4.1.1.15]	29.8203	28.3343	27.0589	20.6686	15.8868	22.7379	19.8072	23.5028	21.0792	43.5557	36.9311	20.8965	87.1246	718.269	417.9	436.513	163.41	792.615	211.479	113.509	59.5264	115.948	139.172	82.901
Phbou.01G3783	GO:0006979(response to oxidative stress),GO:0055114(oxidation-reduction process),GO:0042744(hydrogen peroxide catabolic process)		GO:0004601(peroxidase activity),GO:0020037(heme binding)	K00430 E1.11.1.7; peroxidase [EC:1.11.1.7]	0.0351009	0	0.0387048	0	0	0	0	0	0	0	0	0	30.4536	8.4194	34.2215	9.01743	4.76941	2.37949	5.79103	37.8688	8.82163	6.02821	5.07682	5.21396
Phbou.01G3788			GO:0001671(ATPase activator activity),GO:0051087(chaperone binding)		69.1369	51.164	44.8143	56.4908	44.3501	49.5023	31.6407	38.7922	59.2558	76.3368	73.4614	69.9453	38.8308	43.2577	48.717	33.9752	48.8301	70.123	21.0963	19.0645	23.6495	40.8584	31.912	32.8665
Phbou.01G3794	GO:0006812(cation transport),GO:0055085(transmembrane transport)	GO:0016021(integral component of membrane)	GO:0008324(cation transmembrane transporter activity)		83.4476	77.1263	82.3947	74.6505	65.2831	74.078	68.6884	62.5223	76.978	60.5189	65.803	68.2756	7.17031	18.8474	21.9476	40.7816	45.3326	57.3198	84.9498	20.5285	28.1111	28.9534	52.7028	25.982
Phbou.01G3796			GO:0005524(ATP binding)	K08900 BCS1; mitochondrial chaperone BCS1	0.177569	0.901413	0.34809	0.514622	0.358802	0.429558	0.492677	1.54173	0.126432	0.381275	0.419883	0.818519	0.917368	0.160423	0.352947	0.446039	2.17503	0.426858	1.7755	2.33565	5.2916	4.36049	3.52869	6.57049
Phbou.01G3798			GO:0003676(nucleic acid binding)		3.43543	5.25265	5.49744	6.29437	5.42852	5.29044	13.6999	16.4177	6.12117	6.93959	5.7954	7.79654	0	0	0	0.0430518	0	0	0	0	0	0	0	0.0501874
Phbou.01G3800					2.38103	3.72037	3.86103	2.63034	5.25339	2.97316	2.08182	4.57384	6.01345	15.4665	5.29076	6.30863	16.0036	5.55177	29.44	12.0179	39.7677	45.0493	39.3004	52.0492	59.1051	36.6724	40.5154	34.6469
Phbou.01G3801					2.14346	0.514259	0.49558	0.324631	0.314357	0.188174	0.205547	0.443531	1.15202	2.052	1.47149	0.655661	4.03577	10.963	3.53403	74.0721	28.9386	33.3095	45.5005	9.32453	4.92792	4.81803	8.87153	5.38387
Phbou.01G3803					8.28459	7.61746	8.08113	14.1289	13.5812	9.88574	9.28286	12.0778	13.068	22.2113	26.2768	17.3736	3.46746	4.2101	4.68222	3.76548	7.76054	4.36605	1.59302	3.11099	1.79285	9.41949	3.71664	11.0694
Phbou.01G3808					5.47893	10.0488	5.75378	9.64067	10.379	8.09447	14.5295	14.7072	12.0655	9.69357	17.8833	20.7972	3.678	0.176781	1.11125	0.916018	4.62641	1.12893	1.41307	2.52075	4.03698	24.546	3.51657	15.08
Phbou.01G3816			GO:0005509(calcium ion binding),GO:0005544(calcium-dependent phospholipid binding)	K17098 ANNAT; annexin D	101.542	31.0802	42.3573	71.6116	72.355	66.1241	17.0939	32.5014	42.0961	31.9198	46.0468	43.5418	7.81015	6.40721	20.5896	1.45302	8.04312	16.783	1.98821	1.90542	2.09949	7.25693	1.28278	12.5627
Phbou.01G3818			GO:0003677(DNA binding)	K09422 MYBP; transcription factor MYB, plant	3.64598	12.6245	5.20398	14.9456	5.80587	7.35374	15.7572	26.3123	2.11106	59.958	33.6364	10.1351	0.512657	0.150484	0.804051	0.0950919	4.50757	0.0266941	0.161924	0.542089	0.277693	1.45897	0.402965	3.12605
Phbou.01G3821			GO:0045735(nutrient reservoir activity),GO:0030145(manganese ion binding)		6.06638	3.80873	2.87164	11.8913	7.31296	10.1059	4.15324	10.9701	17.0026	13.9138	8.6394	6.31901	0	0	0.078298	0.251872	0.824754	0	0	0.261742	0	0.258777	0.190597	0.183511
Phbou.01G3832					26.9009	22.1523	21.7844	26.7224	34.0372	27.9242	22.7026	22.085	32.6757	24.7909	26.8798	30.5441	8.11126	26.4286	23.5975	25.5572	30.9799	25.5665	56.3142	54.797	74.9118	21.0503	32.7287	29.606
Phbou.01G3833					14.6102	18.9483	12.4401	18.2043	12.2256	14.8749	19.2478	21.0444	13.6508	6.57728	7.7173	7.35073	4.15933	8.76007	12.3115	2.62827	7.8596	4.54811	4.51048	7.39739	5.58556	3.30451	4.1412	5.2044
Phbou.01G3838	GO:0006468(protein phosphorylation)		GO:0004672(protein kinase activity),GO:0005524(ATP binding)		1.17468	1.76362	0.535008	1.01243	1.07392	0.75057	12.0854	17.2145	1.76733	0.951721	0.78801	0.665915	5.58307	24.6048	36.5456	24.2994	25.4344	21.1785	32.6513	41.2005	21.4568	23.9771	37.4113	21.3828
Phbou.01G3840	GO:0055114(oxidation-reduction process)		GO:0016702(oxidoreductase activity, acting on single donors with incorporation of molecular oxygen, incorporation of two atoms of oxygen),GO:0046872(metal ion binding),GO:0005515(protein binding),GO:0016491(oxidoreductase activity)	K00454 LOX2S; lipoxygenase [EC:1.13.11.12]	65.9128	54.5747	43.6263	54.7748	30.8459	48.7845	53.6015	70.1555	51.3816	59.6778	57.7553	29.6905	80.7388	545.367	562.953	345.933	188.285	709.893	124.859	91.2475	60.6844	88.4533	164.526	96.8594
Phbou.01G3843	GO:0006633(fatty acid biosynthetic process)	GO:0016020(membrane)	GO:0016747(transferase activity, transferring acyl groups other than amino-acyl groups),GO:0003824(catalytic activity)	K15397 KCS; 3-ketoacyl-CoA synthase [EC:2.3.1.199]	109.169	122.471	117.492	127.64	99.1771	104.263	213.408	199.931	83.8559	27.9782	46.1873	85.3098	0.716138	0.679149	0.355762	0.343328	0.785175	0.401578	0.313191	0.747543	0.469972	0.587902	0.822712	0.900522
Phbou.022C001			GO:0016788(hydrolase activity, acting on ester bonds)		0.868441	3.77112	2.24829	2.1273	1.11582	1.60304	16.4777	15.6332	1.54855	0.104238	0.321422	2.23778	0	0	0.0482468	0	0	0.0544603	0	0	0.141634	0.0531524	0	0
Phbou.022C005					0.775682	2.47249	3.42129	2.04704	2.12632	2.03651	16.3312	25.5437	1.57892	0.440878	0.825386	1.13577	1.21876	0.742003	1.9823	0.468878	1.46223	0.131623	3.70691	1.94901	5.3914	0.770773	1.34828	3.66216
Phbou.022C007	GO:0006508(proteolysis)		GO:0004252(serine-type endopeptidase activity)		5.08024	9.8702	4.75585	3.67782	4.47797	2.37014	2.98347	2.15236	3.64084	1.91769	2.78011	9.46268	1.33337	0.12645	4.39827	0.21308	0.425284	4.27682	2.56577	1.41715	7.50588	18.7981	0.483727	9.41423
Phbou.023C003					48.9109	44.012	45.676	65.3256	34.5868	83.2484	11.1773	19.6961	34.712	12.755	18.1395	26.4382	88.2625	72.867	146.777	27.9955	55.7534	65.2609	41.8168	17.1104	39.4428	31.3983	19.3265	37.0252
Phbou.025C001				K15119 SLC25A39_40; solute carrier family 25, member 39/40	0.679202	0.347463	0.416076	0.446177	0.343104	0.711993	3.1109	2.96322	0.644804	1.73616	0.695957	0.447262	0.447949	0.664752	0.675011	1.00815	0.354706	0.544244	1.38341	1.81133	1.98158	0.531174	0.78245	0.753361
Phbou.02G0002					1.24414	1.85066	0.960315	2.07688	1.62621	1.55752	0.591762	0.798066	0.717537	0.5152	1.39006	1.54844	3.8155	3.79351	2.06666	2.9405	1.43533	2.15337	0.544254	0.68327	0.583358	1.31353	1.74142	0.968747
Phbou.02G0007					13.4297	11.5274	11.0579	11.6254	14.5977	11.8744	3.76568	2.94108	8.11742	6.39505	9.17323	9.80135	0.116033	2.02657	4.04652	0.843692	3.38286	1.43796	1.83246	0.858862	1.53987	7.76014	3.1922	5.76067
Phbou.02G0012	GO:0006468(protein phosphorylation)		GO:0004672(protein kinase activity),GO:0005524(ATP binding)		2.70039	2.06096	1.76143	2.619	4.45262	2.73262	3.39194	6.47633	6.48311	8.6099	9.34877	4.68854	12.9058	5.41188	6.22064	1.40701	24.1819	8.99663	3.28006	10.3975	9.34472	45.0808	20.7027	49.7074
Phbou.02G0022			GO:0005515(protein binding)		1.01066	1.29754	1.4859	1.31807	1.29231	1.14604	0.550812	1.32606	0.539704	0.290636	0.448091	0.499147	0	0.1712	0.161425	0	0.10796	0.060738	0.0526329	0.051393	0.157961	0.414956	0.0654914	0.201781
Phbou.02G0026	GO:0006355(regulation of transcription, DNA-templated)		GO:0003677(DNA binding),GO:0003700(DNA-binding transcription factor activity)		26.6149	22.8889	18.0263	25.3133	41.1908	23.95	21.9463	15.36	33.7188	16.9136	20.0941	32.7061	7.22478	4.28584	5.77861	0.408201	3.09438	1.807	8.97507	4.36317	14.041	7.78565	6.27294	10.9447
Phbou.02G0030			GO:0008289(lipid binding)		8.94289	7.10608	6.78476	8.23389	9.06771	7.87344	10.8498	11.6	13.3595	21.365	20.1502	10.9852	3.95092	39.4645	23.3058	44.6919	19.4366	36.119	66.1092	38.386	26.9152	31.9834	35.9739	19.9378
Phbou.02G0038					0.744125	0.425726	0.631174	0.895812	1.88673	0.311558	2.17806	1.86925	2.641	4.02957	1.40089	2.44253	35.5617	4.30512	13.8967	7.76428	20.5448	13.4573	26.757	9.7102	20.8272	8.94409	33.0269	8.57117
Phbou.02G0039	GO:0006412(translation)	GO:0005840(ribosome)	GO:0003735(structural constituent of ribosome)	K02870 RP-L12e, RPL12; large subunit ribosomal protein L12e	10.8392	11.7141	10.6544	11.6966	10.0671	10.923	10.3848	11.3414	11.1929	15.8167	12.8519	12.334	20.527	19.8929	22.0019	14.0662	23.0249	18.7606	11.767	12.5481	12.3138	23.9774	21.2884	16.2492
Phbou.02G0041					47.2779	35.7786	42.7797	48.4504	52.2091	42.1422	39.2927	33.7401	40.144	25.7908	31.9894	44.6424	38.6298	19.8864	27.8447	11.9947	20.8291	18.8948	16.7932	21.2656	23.1522	15.3084	13.5823	18.5095
Phbou.02G0044					0.445808	0.327927	0.434859	0.465126	0.31182	0.50397	1.36605	0.919897	0.944942	0.44969	0.456129	0.467452	0.0508881	0.209125	0.241003	0.246676	0.527504	0.272041	0.578631	0.690556	0.643176	0.217234	0.319997	0.205401
Phbou.02G0048			GO:0008270(zinc ion binding)		18.4261	20.4715	15.3327	19.2794	54.6136	17.0827	33.2564	38.2287	44.0305	56.7826	52.4993	52.4055	1.63824	8.92304	13.3676	6.91481	27.6967	17.2881	9.23179	19.376	48.1655	51.8029	17.9053	50.7584
Phbou.02G0052	GO:0006139(nucleobase-containing compound metabolic process),GO:0006207('de novo' pyrimidine nucleobase biosynthetic process),GO:0006221(pyrimidine nucleotide biosynthetic process)		GO:0005524(ATP binding),GO:0019205(nucleobase-containing compound kinase activity),GO:0004127(cytidylate kinase activity),GO:0009041(uridylate kinase activity)	K13800 CMPK1, UMPK; UMP-CMP kinase [EC:2.7.4.14]	102.469	99.3602	81.4631	147.48	63.125	117.857	88.6196	117.087	107.822	84.4232	67.5657	67.2661	169.707	156.417	140.384	106.186	69.9169	204.442	36.762	39.644	42.0226	64.1768	49.1739	65.6494
Phbou.02G0055	GO:0006468(protein phosphorylation)		GO:0004672(protein kinase activity),GO:0005524(ATP binding)		18.1006	18.5754	25.6101	19.6434	14.9135	17.805	18.5844	18.7367	9.26998	3.31126	5.0665	11.7615	4.92611	8.71819	13.4684	26.6677	16.9592	13.5778	15.1276	21.8242	5.31721	10.7958	39.7948	14.8908
Phbou.02G0059	GO:0042819(vitamin B6 biosynthetic process),GO:0042823(pyridoxal phosphate biosynthetic process)		GO:0004359(glutaminase activity)	K08681 pdxT, pdx2; 5'-phosphate synthase pdxT subunit [EC:4.3.3.6]	74.7485	74.8658	90.8991	65.9579	64.0137	76.4898	86.364	82.6386	63.7825	63.4577	59.2474	58.1133	92.5684	74.6199	149.533	346.843	164.98	172.344	416.813	528.106	363.007	291.116	377.258	218.633
Phbou.02G0069					3.91443	1.62747	0.938333	3.01865	4.12675	2.40852	6.40856	9.46155	5.16226	5.24662	5.6744	3.4967	1.62756	1.03787	0.507427	0.757857	2.61796	0.3273	5.60157	1.86936	3.72403	6.38881	5.64664	8.15507
Phbou.02G0070					17.2531	12.7164	8.74099	30.6499	60.7731	13.5363	68.9399	90.2777	34.6622	134.952	112.798	68.5366	51.5121	22.1168	46.4746	16.4515	74.3179	36.9909	33.2203	40.4049	55.389	106.557	125.459	126.241
Phbou.02G0077					100.642	90.9375	93.1238	98.2574	114.503	97.5231	12.6776	16.2338	106.086	91.8416	102.995	108.236	58.8399	44.9493	40.2384	30.6863	56.7541	34.101	9.80901	17.7101	8.33168	78.932	60.6432	69.0021
Phbou.02G0078					317.269	251.925	244.361	271.308	305.105	272.073	80.7678	81.8008	292.746	242.178	289.993	263.468	94.6772	143.505	125.863	96.5844	184.525	141.048	69.9108	71.6796	75.7621	228.867	177.749	204.818
Phbou.02G0093	GO:0006468(protein phosphorylation)		GO:0004672(protein kinase activity),GO:0005524(ATP binding)		0.499643	0.176957	0.390251	0.260647	0.212961	0.294618	0.123776	0.267084	0.266816	0.201156	0.155067	0.222089	1.13274	5.92458	1.9419	0.984082	0.640473	0.930845	0.910711	1.95637	3.3189	1.23086	1.8455	1.54621
Phbou.02G0099			GO:0005515(protein binding)		2.5862	3.4689	2.7506	1.83712	1.81372	1.87688	5.84514	6.6101	0.893282	0.810173	1.2491	1.02182	1.12501	0.372841	2.01557	0.998948	3.26812	0.873019	1.35257	0.537235	0.722416	3.74387	2.05384	4.61412
Phbou.02G0104	GO:0055114(oxidation-reduction process)		GO:0016491(oxidoreductase activity)		16.5161	15.9685	15.7523	15.7358	17.6858	19.2512	10.1038	10.6532	17.5602	13.8546	12.7146	12.8414	6.72476	5.18166	10.8573	14.6253	12.5258	4.13626	33.1216	26.7026	26.594	4.03693	7.76364	6.55256
Phbou.02G0106					820.394	597.076	869.237	220.788	218.368	366.02	333.773	365.752	321.908	400.431	362.645	376.846	1.79832	1.27418	1.92228	0.450891	7.15121	2.07943	4.77907	3.59549	9.40514	7.41206	6.14159	4.28008
Phbou.02G0108	GO:0055114(oxidation-reduction process)		GO:0016491(oxidoreductase activity),GO:0005506(iron ion binding),GO:0016705(oxidoreductase activity, acting on paired donors, with incorporation or reduction of molecular oxygen),GO:0031418(L-ascorbic acid binding)	K00472 P4HA; prolyl 4-hydroxylase [EC:1.14.11.2]	0.848734	0.381523	0.287962	0.613047	0.630749	0.426429	0.853963	1.2183	1.04593	1.71225	1.52836	1.16079	4.61801	8.29448	6.42355	11.64	19.123	15.9141	59.2827	4.26278	8.38774	10.4312	6.24446	5.12268
Phbou.02G0109	GO:0006508(proteolysis)		GO:0004252(serine-type endopeptidase activity)		6.72814	19.0886	4.62293	12.0101	7.38523	8.8769	56.791	89.9125	19.2771	6.38364	8.96824	11.971	25.6549	17.4837	53.8284	19.3647	34.4797	15.1694	35.3478	66.5158	108.49	69.4217	57.3824	50.2916
Phbou.02G0119					4.60814	15.0382	7.75801	11.2039	8.74497	14.5117	27.6423	31.8147	7.06602	3.46436	4.29049	6.73011	35.0454	17.2288	52.4154	19.6178	35.8111	17.8031	11.1592	18.0768	22.147	34.7512	24.2514	40.4649
Phbou.02G0122					1.59319	8.33363	1.21622	6.90464	1.81083	8.80512	3.35174	4.43091	2.19895	1.52248	3.52096	1.74318	260.787	33.3818	120.892	13.6011	97.5566	12.9037	3.98255	3.73917	8.04486	13.1114	16.5819	21.2873
Phbou.02G0124			GO:0003723(RNA binding)		9.85015	8.6711	7.51306	10.178	11.4546	8.61546	13.3377	13.2368	11.627	10.7934	11.4103	11.2032	1.53961	2.62341	3.24965	2.02831	7.17693	3.03855	9.55971	5.74431	12.601	9.11047	5.69671	6.88884
Phbou.02G0125			GO:0016788(hydrolase activity, acting on ester bonds)		0.38682	0	0	0	0.959261	0	0	0	1.03659	0.145621	0.336769	0	11.3063	22.1594	44.3496	16.0806	16.4532	8.166	24.3495	21.115	36.4727	7.9699	18.0477	10.2365
Phbou.02G0126					0.464412	0	0	0	0.835767	0	0	0.0902733	0.644804	0.480784	0.288266	0	3.63719	1.80938	6.67593	2.22707	1.24023	0.837299	2.99901	6.2818	12.7024	1.14407	1.80565	1.94715
Phbou.02G0135					6.5099	13.525	13.1291	9.61988	9.65469	8.66732	64.2294	86.8191	8.46734	2.77259	4.27468	6.59759	3.95027	9.54343	19.2339	6.66471	8.59295	4.53766	9.3464	9.89412	14.8875	9.94753	10.5759	10.6683
Phbou.02G0137	GO:0006529(asparagine biosynthetic process)		GO:0004066(asparagine synthase (glutamine-hydrolyzing) activity)	K01953 asnB, ASNS; asparagine synthase (glutamine-hydrolysing) [EC:6.3.5.4]	3.55505	3.88917	1.77129	1.95071	9.84731	8.62871	1.00203	0.76782	6.58127	52.3796	14.4029	13.3908	261.609	122.797	393.353	133.382	175.329	54.4284	374.689	189.68	104.657	165.814	23.9175	273.722
Phbou.02G0140	GO:0006355(regulation of transcription, DNA-templated)		GO:0003700(DNA-binding transcription factor activity),GO:0003677(DNA binding)	K09286 EREBP; EREBP-like factor	8.08366	9.01907	6.10115	14.3335	11.4427	11.2385	12.3403	19.8474	14.2	22.8193	19.8025	14.0767	41.16	49.8719	56.4223	18.347	38.0406	48.8565	37.496	34.0269	49.7359	49.6209	66.9939	55.337
Phbou.02G0153	GO:0006468(protein phosphorylation)		GO:0005515(protein binding),GO:0004672(protein kinase activity),GO:0005524(ATP binding)		17.1382	30.9958	28.0455	23.7936	16.1228	21.1652	29.0664	25.3833	15.2485	8.08185	11.6429	14.0217	9.00075	2.08192	11.1675	2.06984	14.4197	2.73288	2.94425	1.6666	6.88328	7.11268	4.69889	10.5922
Phbou.02G0154			GO:0003677(DNA binding)	K09422 MYBP; transcription factor MYB, plant	33.4556	54.3839	39.0987	57.8869	43.3365	72.9103	38.6786	40.8228	46.6335	85.7984	71.7185	59.7826	154.646	87.73	111.418	32.9738	66.7594	72.6516	40.8995	39.6578	49.2819	78.7218	105.859	86.2585
Phbou.02G0156					0.315137	0	0	0	0.0358186	0	0.0374728	0.110262	0.0403889	0.434995	1.30779	0.0373538	2.02644	27.4172	0.885885	8.19302	0.565545	7.45435	0.669594	1.03842	0.413736	3.32714	0.490106	1.05702
Phbou.02G0176					2.28729	1.83415	2.33178	2.74662	1.71681	2.48993	1.07766	1.30866	1.76994	1.54883	1.28581	1.73924	2.56163	1.31588	2.09549	1.41912	3.20859	2.92557	0.485458	0.526691	0.809415	3.34132	2.01353	2.4815
Phbou.02G0186	GO:0055114(oxidation-reduction process)		GO:0016491(oxidoreductase activity)		5.95645	3.57268	7.62737	5.66327	7.91668	6.37959	4.51243	3.41746	2.52413	0.530446	2.14679	5.23829	0.0950422	0.390577	0.368276	0.0987235	2.33986	0.138568	0.600385	2.46221	4.77494	4.66579	5.60297	4.31573
Phbou.02G0187	GO:0006468(protein phosphorylation)		GO:0004672(protein kinase activity),GO:0005524(ATP binding)		4.13505	4.3935	4.75657	2.1245	1.68507	5.00696	2.17707	2.69778	1.8085	4.03119	3.63975	1.82081	5.45137	27.0863	33.3568	39.6652	9.55932	46.0772	11.2854	6.00568	3.41709	7.17871	11.9312	7.78859
Phbou.02G0189					0.869438	2.97994	3.03075	1.63866	1.62576	1.12965	34.4171	50.9299	1.97698	1.62597	2.17858	1.69544	2.33065	3.30663	3.26118	1.67159	4.17038	0.728143	1.92798	4.6893	2.31449	0.592214	0.610655	2.31821
Phbou.02G0191					1.26751	1.38882	0.829854	2.06631	1.55321	1.40137	2.37854	2.72559	1.42142	1.94096	2.63424	1.66673	3.93811	2.53626	7.08575	2.21831	4.67122	3.57066	1.807	2.39286	2.41441	2.25823	2.98768	3.1791
Phbou.02G0196	GO:0006629(lipid metabolic process),GO:0055114(oxidation-reduction process)		GO:0016717(oxidoreductase activity, acting on paired donors, with oxidation of a pair of donors resulting in the reduction of molecular oxygen to two molecules of water)	K10257 FAD3, FAD7, FAD8, desB; acyl-lipid omega-3 desaturase [EC:1.14.19.25 1.14.19.35 1.14.19.36]	88.2602	82.6623	101.947	69.6354	54.1398	68.6099	70.354	78.8703	88.4719	88.2142	65.6193	73.8869	25.6946	33.712	42.3219	99.3399	27.1542	55.4021	13.9083	30.7674	11.1728	24.3188	21.5309	19.9526
Phbou.02G0204					0.649055	0.229874	0.333991	0.428881	0.639357	0.0942079	1.08051	2.17003	0.859577	1.79183	1.8187	1.17965	2.71822	17.0197	7.13241	11.8054	6.12905	11.0155	4.27249	6.4426	2.7187	5.96935	6.49395	4.14675
Phbou.02G0209					8.6314	8.66804	7.70355	10.9335	11.7572	9.9849	0.0267979	0.551962	8.86714	10.2967	9.76001	9.69671	2.27407	6.09277	2.85085	5.07167	6.7021	5.42833	0.619682	0.852619	0.676283	8.12144	4.73159	6.31722
Phbou.02G0213				K17964 LRPPRC; leucine-rich PPR motif-containing protein, mitochondrial	6.56576	6.09028	4.32861	7.50268	9.04207	6.50457	6.692	5.34816	8.99368	8.82321	10.2025	9.92375	0.549875	1.05924	1.33168	0.713967	4.7203	1.25265	1.30259	1.69587	2.80167	4.84138	2.64734	3.49567
Phbou.02G0218	GO:0006468(protein phosphorylation)		GO:0005515(protein binding),GO:0004672(protein kinase activity),GO:0005524(ATP binding)		19.7407	19.2521	15.975	22.2447	13.3178	22.1822	45.9713	64.6667	20.7242	13.3412	13.407	12.5022	27.3043	59.0653	68.4361	68.3849	47.4532	68.6663	64.2481	32.8574	33.7916	32.411	52.7536	42.8955
Phbou.02G0226	GO:0055114(oxidation-reduction process)		GO:0016491(oxidoreductase activity)	K05277 ANS; anthocyanidin synthase [EC:1.14.20.4]	0.116892	0.124198	0.0859288	0	0	0	0.23166	0.318103	0	0.0537834	0.0414606	0	64.0254	11.9597	219.562	45.6849	197.687	55.4123	35.5995	15.6923	11.3271	4.27826	17.0278	13.9093
Phbou.02G0227			GO:0016787(hydrolase activity)	K17879 NUDT7; peroxisomal coenzyme A diphosphatase NUDT7 [EC:3.6.1.-]	2.72515	2.82814	3.77365	2.90936	1.08049	3.93245	0.904317	0.739143	0.324896	0	0.404619	0.901443	0	0	0.24294	0.0651248	0.243716	0	0	0.077345	0	0	0	0
Phbou.02G0230	GO:0015696(ammonium transport),GO:0072488(ammonium transmembrane transport)	GO:0016020(membrane)	GO:0008519(ammonium transmembrane transporter activity)	K03320 amt, AMT, MEP; ammonium transporter, Amt family	3.89678	2.54554	1.40046	2.58996	1.93568	1.60254	2.0594	4.17447	1.73873	2.15155	2.97932	0.718501	35.1521	134.131	140.451	96.3711	42.6991	164.076	82.9422	43.5413	41.3069	66.0699	70.6142	46.1616
Phbou.02G0235			GO:0003824(catalytic activity),GO:0030976(thiamine pyrophosphate binding),GO:0000287(magnesium ion binding),GO:0016831(carboxy-lyase activity)	K01568 PDC, pdc; pyruvate decarboxylase [EC:4.1.1.1]	40.3254	47.903	33.7581	37.1568	35.1775	37.0764	29.4929	34.0599	49.5058	90.097	72.7627	45.814	161.679	713.331	586.02	234.523	1260.03	1225.35	1827.19	128.669	438.629	218.209	320.827	103.031
Phbou.02G0239		GO:0000818(nuclear MIS12/MIND complex)			13.9243	7.86697	11.8201	20.1773	16.7057	14.3158	44.153	42.4039	13.1719	10.8305	11.6416	14.1469	7.54349	6.73915	12.2851	11.4696	10.3411	5.10059	5.38681	6.06912	5.38893	6.53375	3.43735	6.88389
Phbou.02G0240	GO:0046907(intracellular transport)			K15306 RANBP1; Ran-binding protein 1	107.27	110.39	108.077	113.001	114.549	121.482	127.143	133.987	126.948	180.787	155.383	123.56	141.38	80.7143	210.354	88.3625	141.608	110.55	72.8753	82.2441	84.8564	101.075	104.94	93.3704
Phbou.02G0244					0	0	0	0.211824	0.807661	0	2.41418	3.43342	2.34184	6.72587	15.9866	6.85855	0	0	0	0	0	0.146416	0	0.247778	3.80783	1.0003	0.789374	0.121604
Phbou.02G0250	GO:0045454(cell redox homeostasis)		GO:0009055(electron transfer activity),GO:0015035(protein disulfide oxidoreductase activity)	K17479 GRXCR1; glutaredoxin domain-containing cysteine-rich protein 1	11.0903	16.444	11.1338	15.5429	20.1308	13.3342	20.2732	22.2975	19.7293	43.4116	26.3319	22.7594	14.0008	23.0483	21.3621	24.6638	30.2359	41.1835	33.7224	26.1606	22.042	25.3983	29.4757	29.1482
Phbou.02G0264	GO:0006879(cellular iron ion homeostasis)		GO:0008199(ferric iron binding)		16.6315	17.772	15.6668	30.1928	11.5581	26.5884	39.1574	74.6513	6.88183	25.6463	39.2372	48.6082	286.521	37.0916	200.37	6.15259	28.9942	19.2591	18.946	26.0387	139.032	87.896	57.052	111.57
Phbou.02G0271					19.3314	17.5027	12.2755	26.5651	17.1845	23.255	13.7743	19.3001	25.5951	18.7929	18.9693	14.0871	16.6314	23.0117	36.1388	12.9084	25.5033	25.6583	10.0125	8.53737	14.2488	14.7712	12.5171	17.5708
Phbou.02G0272	GO:0055085(transmembrane transport)		GO:0022857(transmembrane transporter activity)	K15113 SLC25A28_37, MFRN; solute carrier family 25 (mitochondrial iron transporter), member 28/37	26.0843	24.149	28.2914	25.3366	29.6128	25.838	31.5972	21.7045	43.6354	71.2943	64.2763	45.6721	2.44466	7.44174	8.81002	7.17914	11.9667	8.97656	6.82542	11.5421	11.9587	14.6016	11.3397	15.8975
Phbou.02G0273			GO:0003824(catalytic activity)		49.439	50.5617	72.3295	52.1127	61.4015	56.7419	30.5499	20.5698	27.825	6.32586	16.255	32.5379	0.641132	0.282294	0.9464	0.523259	0.712067	0.133535	2.71932	0.960414	1.99688	1.49878	0.503951	0.998157
Phbou.02G0276					2.44063	1.9167	2.28168	4.92672	4.58319	3.98529	0.126181	0.371281	5.37198	3.07595	4.57302	4.02495	0.472397	0.754959	1.89827	1.47209	4.21674	2.29579	0.0663145	0.906532	0.298533	2.0166	0.495093	1.58896
Phbou.02G0282				K14496 PYL; abscisic acid receptor PYR/PYL family	0.221661	0.706547	0.12221	0.17345	0.0629853	0	0.395366	0.129261	0	0.0764919	0.176899	0.13137	1.09643	3.49199	3.04477	33.6544	12.4311	6.39421	13.0212	16.8399	3.84554	4.05643	15.4267	1.72596
Phbou.02G0283					1.74231	1.90124	1.09041	2.11259	1.23101	1.5891	10.2469	19.6613	1.14667	0.519994	0.952028	1.78611	2.37582	8.23194	8.7848	4.64536	3.13882	4.89016	3.23705	1.55166	1.14813	2.91666	2.63643	5.24606
Phbou.02G0284					0.0470894	4.05264	3.53084	1.62129	1.07044	0.76892	16.7422	26.6911	0.784565	0	0.450961	2.23264	11.5064	2.77589	19.6154	2.12912	3.13882	1.0867	1.88338	2.4137	1.58972	0.530302	1.61115	7.67166
Phbou.02G0292	GO:0042981(regulation of apoptotic process)		GO:0005515(protein binding)		3.58033	3.13932	3.21968	5.36749	3.55581	3.02721	1.57068	2.47299	1.96021	0.575775	0.961685	2.26613	0	0	0	0.21432	0.0445581	0.451228	0.043446	0.0424226	0.130389	0.0489324	0.486541	0
Phbou.02G0296	GO:0006855(drug transmembrane transport),GO:0055085(transmembrane transport)	GO:0016020(membrane)	GO:0015238(drug transmembrane transporter activity),GO:0015297(antiporter activity)		59.3459	57.4686	67.1444	53.4871	46.1184	48.1687	55.627	46.6241	46.7506	30.072	36.4082	42.4355	0.669331	0.550125	1.23503	0.615799	2.0567	0.864334	1.57047	1.84017	1.92156	3.15661	2.28485	2.96408
Phbou.02G0298	GO:0006355(regulation of transcription, DNA-templated)		GO:0003677(DNA binding),GO:0003700(DNA-binding transcription factor activity)		16.3532	10.7442	9.23392	13.9297	18.0484	14.1901	13.4334	12.7151	22.1738	30.5335	34.5501	24.7214	0.547082	29.2271	10.2965	13.2326	59.2421	43.4136	15.0086	20.1507	37.6351	38.4787	38.3336	34.9211
Phbou.02G0305				K20359 RABAC1, PRAF1; PRA1 family protein 1	21.0244	23.248	16.7265	24.472	19.0704	26.4283	23.1271	29.7921	37.5657	56.4818	48.2046	30.9276	28.1838	113.246	88.0755	80.5075	78.0419	105.74	32.6974	51.0249	30.3768	47.3345	59.0579	53.9807
Phbou.02G0306			GO:0016788(hydrolase activity, acting on ester bonds)		0.160996	0	0	0	0.0914945	0	0	0	0.361091	0.0555573	0.171312	0	4.37994	2.45447	13.0116	0.827199	0.980279	0.406369	1.25765	3.24198	7.54886	2.323	2.06567	1.25359
Phbou.02G0307					31.8552	29.2346	39.164	33.8421	24.9968	31.9775	13.9396	13.1751	41.0501	43.0348	42.6592	37.2533	0.824266	12.6828	11.0921	4.63937	6.40824	5.25416	5.95769	7.14161	4.14295	2.18212	1.86836	2.53007
Phbou.02G0308			GO:0008168(methyltransferase activity)		3.07889	4.4154	3.48777	3.28252	3.7672	3.69966	3.50106	3.55164	2.99723	2.60104	2.7391	3.11102	6.7742	10.773	15.4356	15.6638	16.1966	40.8894	6.53985	3.14156	6.59501	7.43675	6.98627	5.74402
Phbou.02G0309					91.4034	120.344	73.842	181.421	481.676	153.253	208.187	192.472	224.549	167.096	202.542	326.293	1158.36	694.16	757.351	788.013	1318.71	631.447	1829.29	1164.65	1394.42	626.895	1093.35	991.014
Phbou.02G0310	GO:0006355(regulation of transcription, DNA-templated)		GO:0003700(DNA-binding transcription factor activity),GO:0043565(sequence-specific DNA binding)	K13424 WRKY33; WRKY transcription factor 33	76.6185	49.1388	78.4323	25.317	9.3878	39.4555	10.7364	15.2273	5.29282	7.5062	8.05182	4.01336	54.837	221.547	195.115	153.328	59.2508	204.149	78.3224	36.7517	34.9751	34.6641	62.232	33.3085
Phbou.02G0312			GO:0003676(nucleic acid binding),GO:0004518(nuclease activity)		16.1431	19.201	15.3097	12.8763	18.2857	8.45679	23.9128	26.8598	10.4507	8.51771	11.9598	12.0817	12.3727	10.1916	28.8642	12.6255	33.4764	17.2443	51.0272	38.4615	63.5507	36.2974	31.8752	38.8083
Phbou.02G0317					28.4774	38.5866	55.8343	16.8588	6.9554	24.9048	3.56698	5.13122	4.30589	9.05421	4.5964	4.26677	0.910059	0.975626	2.40201	0.780907	0.922857	0.115377	0.199961	0.878626	0.300059	0	0.186609	0.0479125
Phbou.02G0320					30.4982	39.8204	38.9277	33.3501	14.6016	37.1645	30.3715	33.3873	21.3911	19.129	16.2531	15.1675	14.16	42.2552	47.5008	27.9617	17.3753	41.6544	10.9362	15.8636	15.9365	18.0131	16.5184	18.1763
Phbou.02G0322					23.2284	18.8576	20.1542	24.04	17.5538	19.1173	0.0740506	1.01682	17.1199	12.5502	14.6777	17.4204	1.32455	4.43057	2.74527	2.01579	4.47033	4.62578	0.0778349	0.912016	0.0583992	4.73385	3.43819	4.43869
Phbou.02G0325			GO:0003924(GTPase activity),GO:0005525(GTP binding)	K07890 RAB21; Ras-related protein Rab-21	15.7923	13.5112	10.5889	16.007	12.9186	14.3738	19.5815	21.2183	19.5668	31.3777	25.5456	17.6963	10.9473	23.409	19.6039	11.2942	13.0789	18.6659	12.7056	15.7482	13.9301	10.8778	11.551	13.7952
Phbou.02G0326					0	0.0513825	0	0.555011	0.0549661	0.579089	0.632552	0.394812	0	0.200259	0.257294	0.057322	1.96151	5.70157	9.51617	0.397558	0.185972	1.53453	0.18133	0.118039	0.181402	0.204229	0	0.0579313
Phbou.02G0327					8.33269	13.0503	10.7395	9.03249	6.51898	9.12983	0.965103	1.0728	4.09147	6.42315	4.95149	8.59418	0	0	0	0.111204	0	0	0	0	0.101482	0.0761684	0.0841502	0
Phbou.02G0332					3.85529	3.46606	4.05492	6.80706	1.95502	4.45512	0.634752	1.03763	0.304065	0	0.504902	1.7576	32.5068	8.56018	14.9302	10.849	16.9547	15.9975	45.7397	4.48793	17.5763	7.26396	25.0902	6.89196
Phbou.02G0336	GO:0006979(response to oxidative stress),GO:0055114(oxidation-reduction process),GO:0042744(hydrogen peroxide catabolic process)		GO:0004601(peroxidase activity),GO:0020037(heme binding)	K00430 E1.11.1.7; peroxidase [EC:1.11.1.7]	52.0909	42.5296	50.1031	44.8134	43.169	45.9617	40.3379	24.0028	30.8742	13.2201	13.9253	26.8209	0	0	0	0	0.0937169	0.105449	0.045689	0.0446126	0	0.0514586	0.284255	0
Phbou.02G0343	GO:0006979(response to oxidative stress),GO:0055114(oxidation-reduction process),GO:0042744(hydrogen peroxide catabolic process)		GO:0004601(peroxidase activity),GO:0020037(heme binding)	K00430 E1.11.1.7; peroxidase [EC:1.11.1.7]	0.835941	1.33228	0.460885	1.11443	2.1642	1.16278	6.01932	11.6994	2.08321	1.15388	4.24986	0.770667	11.7156	316.154	181.526	16.7985	48.4583	123.049	6.44303	24.0314	21.4271	26.5424	11.4117	46.8428
Phbou.02G0350	GO:0006979(response to oxidative stress),GO:0055114(oxidation-reduction process),GO:0042744(hydrogen peroxide catabolic process)		GO:0004601(peroxidase activity),GO:0020037(heme binding)	K00430 E1.11.1.7; peroxidase [EC:1.11.1.7]	0.234261	3.89948	0.129156	1.05912	1.06505	1.82761	1.67136	3.4152	2.05161	0.0538932	0.124636	1.34209	2.08575	0.238095	13.919	0.120363	11.6612	0.675767	0.536791	0.238248	1.53778	0.439692	0.364326	6.68824
Phbou.02G0354	GO:0009058(biosynthetic process),GO:0006520(cellular amino acid metabolic process)		GO:0003824(catalytic activity),GO:0030170(pyridoxal phosphate binding),GO:0008483(transaminase activity)	K14455 GOT2; aspartate aminotransferase, mitochondrial [EC:2.6.1.1]	1.76581	2.74211	2.17178	1.66518	1.31229	1.92225	1.65555	1.90103	1.52325	1.17183	1.37309	1.24778	8.49927	38.6553	33.1939	89.5061	72.5197	97.8596	73.9354	7.9985	12.6105	13.6715	58.674	10.0883
Phbou.02G0356	GO:0007165(signal transduction),GO:0006468(protein phosphorylation)		GO:0004672(protein kinase activity),GO:0005524(ATP binding)		1.34898	1.72984	0.47873	1.81187	1.2689	1.14779	2.83939	3.86996	1.39106	5.52193	4.61974	1.8379	15.4467	20.4556	19.4362	9.70349	10.2957	11.9425	5.34883	7.34224	7.29937	10.2587	13.5041	11.3861
Phbou.02G0359					4.03309	5.14221	4.1195	6.51111	3.2812	6.65494	7.77416	10.0017	3.59105	3.34022	3.38805	2.41541	25.9132	36.6762	31.4629	20.853	13.4416	30.8612	8.70207	11.7612	6.92724	7.11168	9.57357	9.51008
Phbou.02G0386			GO:0003993(acid phosphatase activity)		0.374868	0.896172	0.155009	0.195556	0.106519	0.10202	0.167158	0	0.840774	1.03489	0.747917	0.333254	9.1322	5.23881	19.8785	7.80061	29.4925	3.51447	3.57259	6.51935	3.60329	8.37728	12.243	9.71097
Phbou.02G0389	GO:0030244(cellulose biosynthetic process)	GO:0016020(membrane)	GO:0016760(cellulose synthase (UDP-forming) activity)	K10999 CESA; cellulose synthase A [EC:2.4.1.12]	0.196197	11.6911	5.48063	4.14515	6.09528	2.38497	173.495	260.972	4.23277	0.225682	1.44398	4.16663	26.7203	5.01844	55.1323	3.78023	6.16167	2.73549	4.31178	4.03063	3.31177	1.10475	1.65278	15.0222
Phbou.02G0391					0.372434	0.527616	0.228152	0.388573	0.235172	0.0450478	0.442861	1.64094	0.212143	0.571206	0.880664	0.392403	5.60852	1.85059	16.3389	10.2482	5.19845	2.26808	8.99954	8.38351	19.8689	2.33012	1.93072	2.67688
Phbou.02G0406		GO:0016021(integral component of membrane)		K13347 PXMP2, PMP22; peroxisomal membrane protein 2	19.6229	16.1434	12.488	14.5067	14.9752	14.8919	28.1336	32.4327	24.1433	92.2479	64.6692	26.9809	34.4989	97.7829	94.1339	73.9173	83.798	75.3664	118.566	127.61	92.6396	72.7673	89.0249	75.0197
Phbou.02G0407	GO:0005975(carbohydrate metabolic process)		GO:0004553(hydrolase activity, hydrolyzing O-glycosyl compounds)	K01183 E3.2.1.14; chitinase [EC:3.2.1.14]	1.13224	0.751878	0.429167	0.959806	0.7641	0.423689	0.715244	1.98078	0.31743	7.17943	8.09467	0.545213	3.04528	5.75384	18.7625	20.1065	7.93717	3.77647	15.257	26.6862	4.71163	13.0995	19.5347	7.71411
Phbou.02G0425					32.8888	29.3098	32.2361	26.5724	26.9978	26.0758	29.0396	25.0782	17.9628	11.6877	15.5302	17.1412	3.46084	5.25413	7.43119	5.60987	8.0833	5.78497	6.65616	7.07043	8.85979	9.06505	6.89613	8.94199
Phbou.02G0431			GO:0009055(electron transfer activity)		86.6791	161.895	61.3416	48.2921	102.768	90.1336	127.342	63.2042	78.1135	18.6514	5.96534	131.197	25.5971	6.72057	50.511	2.21571	28.9293	52.6621	42.5804	56.6644	173.893	173.213	65.5022	251.579
Phbou.02G0446	GO:0007034(vacuolar transport)			K12192 CHMP2B; charged multivesicular body protein 2B	53.4956	51.9536	42.1021	62.6673	43.3976	57.8776	53.3595	77.4746	62.8788	85.1196	71.7769	55.3312	54.1408	79.533	86.0872	50.247	60.5219	87.2848	28.736	48.0511	34.4197	45.773	45.2062	46.4273
Phbou.02G0450			GO:0005524(ATP binding),GO:0016887(ATPase activity)	K12608 CAF16; CCR4-NOT complex subunit CAF16	37.358	34.876	35.652	47.0802	42.1017	49.1609	66.0275	73.5735	50.3564	89.3563	81.2612	61.7353	6.60578	26.2178	26.2701	36.7279	22.2094	25.1926	22.4019	34.8699	21.5538	27.9518	23.1743	22.9864
Phbou.02G0464			GO:0005515(protein binding)		9.5736	7.55984	6.53805	7.63468	10.3554	6.36013	19.4662	17.9459	10.3793	7.54562	10.1563	9.11937	2.5752	3.88036	3.51097	3.41798	6.78483	4.79747	13.9902	8.96586	16.491	8.95738	5.75769	9.11236
Phbou.02G0474			GO:0016787(hydrolase activity)	K19882 NOTUM; O-palmitoleoyl-L-serine hydrolase [EC:3.1.1.98]	2.66767	1.4545	1.70301	1.53812	2.03469	1.7959	4.63296	4.17566	1.84444	1.93804	1.30725	1.33138	0.277798	0.642158	2.33226	0.901743	0.539933	0.556901	3.50972	13.7938	19.2233	0.691762	0.218358	1.00915
Phbou.02G0479	GO:0006508(proteolysis)		GO:0004190(aspartic-type endopeptidase activity)		23.5371	26.0623	35.3011	18.4413	8.81497	16.9835	7.50635	12.0428	1.96483	1.74272	2.1111	2.51198	0	0	0	0.0463349	0	0.130071	0.0563569	0	0	0.0634737	0	0
Phbou.02G0480	GO:0006508(proteolysis)		GO:0004190(aspartic-type endopeptidase activity)		6.20052	2.74503	4.87463	4.04326	4.33946	3.56243	13.961	16.6394	2.57535	1.26797	1.37455	2.34779	0.198789	0.116704	1.57725	0.176991	0.515162	0.124212	12.1629	0.245236	3.87644	0.363687	0.267866	0.206326
Phbou.02G0484	GO:0006508(proteolysis)		GO:0004190(aspartic-type endopeptidase activity)		27.8658	31.428	42.6099	33.025	20.8587	28.6166	26.2722	24.9795	14.1583	13.2571	11.0353	11.491	0.535285	0.366627	2.07416	2.36308	3.06337	0.910497	5.24119	1.59585	3.29818	0.888632	0.420751	1.83649
Phbou.02G0485	GO:0006508(proteolysis)		GO:0004190(aspartic-type endopeptidase activity)		24.2823	30.886	38.2917	27.0598	17.9049	23.7807	14.7475	13.7033	10.5409	9.55075	8.52013	10.4194	0	0	0	0	0.111564	0.0627656	0	0	0.163234	0	0	0
Phbou.02G0490	GO:0006857(oligopeptide transport),GO:0055085(transmembrane transport)	GO:0016020(membrane)	GO:0005215(transporter activity),GO:0022857(transmembrane transporter activity)		6.8257	8.41068	7.10837	8.03639	10.2903	9.41704	18.1211	20.7035	8.1709	5.6269	5.87603	6.20844	0.633052	0.578119	1.15079	0.779345	0.972177	0.786231	8.20538	5.26425	8.04562	2.40214	2.69072	2.75394
Phbou.02G0493	GO:0006508(proteolysis)		GO:0004190(aspartic-type endopeptidase activity)		11.2196	14.5435	16.7264	13.9065	8.56955	11.774	4.5894	6.8044	3.221	5.38945	4.53666	4.46842	0	0	0	0	0	0	0	0.0547709	0.0841716	0	0	0
Phbou.02G0499					0.469297	1.60274	0.184815	1.01424	1.48592	0.620349	2.15244	4.73056	0.902199	26.9758	20.0818	5.52294	1.19383	0.272559	7.32441	1.03339	2.27739	7.0106	1.34071	0.777293	1.38315	18.828	1.04266	9.71769
Phbou.02G0513	GO:0006857(oligopeptide transport),GO:0055085(transmembrane transport)	GO:0016020(membrane)	GO:0005215(transporter activity),GO:0022857(transmembrane transporter activity)		40.9019	48.5979	48.2582	45.8672	61.5993	53.9467	51.5319	50.5052	43.2696	60.4556	54.1322	43.1773	8.43127	14.2473	33.9735	15.0473	23.3681	14.3333	43.3077	48.8736	52.1501	39.8829	43.6017	47.1446
Phbou.02G0514	GO:0055085(transmembrane transport),GO:0006857(oligopeptide transport)	GO:0016020(membrane)	GO:0022857(transmembrane transporter activity),GO:0005215(transporter activity)		5.22814	7.28055	6.92473	5.64835	5.99507	5.08516	6.75017	6.78306	4.4406	1.83618	3.04492	4.36358	3.97855	1.25768	6.28512	0.906004	1.78449	0.937016	3.88589	2.73722	5.97618	4.79031	2.71832	7.02259
Phbou.02G0515	GO:0055085(transmembrane transport)	GO:0016020(membrane)	GO:0022857(transmembrane transporter activity)		3.97143	1.40655	3.76814	6.61679	3.0093	2.14489	1.31789	1.2208	1.69664	1.10488	0.884493	1.02176	0.0609127	0.0625804	0.354043	0.031636	0.118391	0.222021	0.0384788	0.0375723	0.288704	0.173352	0.0478794	0.258156
Phbou.02G0517			GO:0003676(nucleic acid binding)		61.0767	62.2579	52.0892	59.9398	66.8168	57.3458	222.758	224.162	67.7592	64.6789	74.5358	71.3774	299.562	93.5026	338.266	65.3123	130.038	90.9839	537.943	336.592	690.89	111.905	142.778	155.018
Phbou.02G0518					11.4814	10.819	6.81702	13.6592	11.9869	10.5757	10.9343	18.662	16.3794	32.8437	29.8516	17.8581	28.2673	124.508	110.992	101.753	196.122	206.513	48.5698	54.9707	57.4883	91.5622	87.9065	101.504
Phbou.02G0519					7.12844	34.8944	27.0299	13.6604	7.3168	13.7779	12.5416	11.0286	10.8141	1.90769	5.88241	9.09613	9.28279	0.665368	30.0676	0.97171	1.07228	1.57372	0.227286	1.19843	0.954976	0.972753	0.339376	1.61201
Phbou.02G0530	GO:0055085(transmembrane transport)	GO:0016020(membrane)		K22048 MSL4S; mechanosensitive ion channel protein 4/5/6/7/8/9/10	78.385	128.292	76.1209	90.1208	89.7211	81.3928	84.881	91.6078	60.5774	37.6769	37.3043	64.3799	189.909	162.333	249.587	206.07	99.4452	194.288	135.311	76.9688	153.84	86.6399	97.5102	82.9996
Phbou.02G0544			GO:0003677(DNA binding)		22.0907	33.8793	27.6365	26.9951	20.0407	25.96	46.19	51.2921	22.5978	15.3862	25.1596	22.4211	3.80941	3.70772	6.0425	1.80493	31.0018	6.33349	5.82607	5.85371	6.84199	22.0628	14.6039	35.2839
Phbou.02G0550			GO:0003824(catalytic activity)		0.0257312	0.109358	0.0851193	0.107385	0	0.0280109	0.152985	0.12004	0.0989337	0.0710355	0.21904	0.0914991	6.08385	13.5469	29.3937	92.545	65.6048	88.255	237.249	12.2786	8.01114	11.917	91.1601	4.1304
Phbou.02G0551					89.5996	66.8466	79.8974	98.3158	143.017	95.117	105.441	85.0475	124.809	51.671	83.3124	116.308	12.283	44.2617	53.9884	41.8945	204.647	80.9878	205.793	106.183	226.438	81.9124	127.963	93.9026
Phbou.02G0561	GO:0009058(biosynthetic process)		GO:0003824(catalytic activity)	K00968 PCYT1; choline-phosphate cytidylyltransferase [EC:2.7.7.15]	1.05238	2.08723	0.69626	1.93977	1.15627	1.64206	0.834258	1.63651	0.809259	0.290529	1.15714	1.62163	15.2695	13.0492	22.3222	9.40844	12.5008	21.5035	4.9106	6.5502	4.86867	8.83926	9.21998	9.11884
Phbou.02G0562					78.9237	89.7726	114.059	91.5651	81.7791	96.1848	110.529	102.955	68.3462	29.5858	41.5879	58.4687	0.026739	0.0549422	0.0690734	0	0.138588	0.155938	0	0.0329864	0.15208	0.266338	0.0840709	0.453294
Phbou.02G0563					0.136668	0.0484033	0.301399	0.19012	0.362453	0.049592	0.162511	0.37192	0.116772	0	0	0.161995	0.856285	0.370412	1.28063	0.608573	6.01482	1.8398	1.25265	0.555975	1.53795	7.75962	1.70038	9.93215
Phbou.02G0564	GO:0005975(carbohydrate metabolic process)		GO:0005524(ATP binding),GO:0016301(kinase activity),GO:0008974(phosphoribulokinase activity)	K00855 PRK, prkB; phosphoribulokinase [EC:2.7.1.19]	1052.02	1034.68	1386.61	1054.3	913.946	1118.22	1121.37	957.187	681.475	342.932	459.025	760.612	0.920733	0.354728	1.6352	0.0896622	1.52858	0.922897	1.38137	1.6328	3.32751	4.38084	2.57827	3.06601
Phbou.02G0570			GO:0003824(catalytic activity)	K01904 4CL; 4-coumarate--CoA ligase [EC:6.2.1.12]	3.39916	10.9366	3.72177	11.1888	4.65253	5.94135	24.6217	27.9463	0.797663	42.261	15.1811	6.55437	32.609	2.57893	15.0795	19.3098	30.1939	4.93727	3.68004	13.4093	4.22024	8.25582	8.00411	26.4675
Phbou.02G0573	GO:0009116(nucleoside metabolic process)		GO:0003824(catalytic activity)		5.68511	4.77883	6.82428	5.93147	5.80737	6.03211	12.4935	9.69395	4.8421	2.73168	4.09675	4.77678	3.06126	4.31534	9.70109	7.0622	14.0216	2.02401	5.30674	4.43521	5.26384	2.68453	0.783431	2.84481
Phbou.02G0576			GO:0003677(DNA binding)		3.31175	2.98938	2.03595	2.62967	3.93071	3.0947	1.77733	2.93958	2.17856	3.15544	2.52603	4.34235	14.4967	33.6596	21.87	19.5155	11.6086	28.5332	5.82426	9.40688	9.50936	19.803	14.312	22.2234
Phbou.02G0577					1.60164	1.02105	1.02433	1.10289	0.546131	1.90046	0.799895	1.38231	0.800559	1.01697	1.5168	0.626492	10.8695	60.0354	19.1762	26.4488	4.04457	55.7892	4.24391	3.22523	3.03398	2.97612	8.17016	3.16576
Phbou.02G0583			GO:0003676(nucleic acid binding)		46.4891	45.449	34.8067	61.9927	52.6052	49.7095	51.9273	73.2288	57.2902	61.133	60.2251	54.0447	140.558	212.345	145.08	187.768	149.598	192.827	194.515	166.852	139.559	107.071	143.318	108.662
Phbou.02G0591	GO:0032957(inositol trisphosphate metabolic process)	GO:0005622(intracellular)	GO:0000287(magnesium ion binding),GO:0005524(ATP binding),GO:0047325(inositol tetrakisphosphate 1-kinase activity),GO:0052725(inositol-1,3,4-trisphosphate 6-kinase activity),GO:0052726(inositol-1,3,4-trisphosphate 5-kinase activity)	K00913 ITPK1; inositol-1,3,4-trisphosphate 5/6-kinase / inositol-tetrakisphosphate 1-kinase [EC:2.7.1.159 2.7.1.134]	7.71346	7.24339	7.2349	8.78235	6.54808	8.53621	11.4936	12.9903	8.36807	12.7236	11.0004	8.7256	8.26406	5.85539	25.1106	12.1362	6.72848	5.35497	6.56055	8.16374	17.7084	7.02858	7.41668	5.59774
Phbou.02G0600			GO:0046983(protein dimerization activity)	K13422 MYC2; transcription factor MYC2	5.18015	5.1541	4.30821	5.35883	7.73396	4.97005	12.5021	15.0015	8.97396	16.2701	17.237	10.5891	7.7521	8.65592	13.2382	8.9546	21.1306	15.8295	31.3026	14.5727	31.164	20.9494	28.1287	15.645
Phbou.02G0602	GO:0006511(ubiquitin-dependent protein catabolic process),GO:0016579(protein deubiquitination)		GO:0036459(thiol-dependent ubiquitinyl hydrolase activity)	K11855 USP36_42; ubiquitin carboxyl-terminal hydrolase 36/42 [EC:3.4.19.12]	10.2779	7.1529	6.44588	9.27348	10.1297	10.7973	9.34411	11.1208	11.5144	9.68945	11.0129	9.62678	7.2051	20.0156	16.7452	11.9648	15.8773	22.5645	8.29449	8.4792	7.59379	11.2643	11.3269	11.4224
Phbou.02G0606					13.9195	12.3839	12.4823	13.0354	19.0613	9.94964	22.9329	30.5124	25.3623	34.7233	32.3887	23.1582	18.0009	39.5442	12.1073	13.0112	12.8984	17.1739	9.43237	20.8764	10.6942	16.7615	22.691	12.1542
Phbou.02G0607					50.5044	40.6265	38.2314	35.4082	44.9297	21.1165	79.9622	105.047	50.7073	112.265	77.0964	47.4354	14.4876	47.8143	56.4948	55.9569	63.0371	54.1923	172.815	135.004	147.886	121.182	128.499	118.614
Phbou.02G0610					17.9069	16.7318	10.3954	16.8146	17.3001	10.0334	15.0931	22.2361	14.85	23.8452	20.1752	21.9121	2.34464	3.85412	6.05677	4.22145	10.0593	7.97625	5.00288	10.2843	14.5206	23.7248	6.1432	18.3596
Phbou.02G0621				K14977 ylbA, UGHY; (S)-ureidoglycine aminohydrolase [EC:3.5.3.26]	92.8602	98.8946	122.185	53.8698	62.529	51.0628	89.5423	80.6451	65.1735	26.6889	33.6288	64.6437	16.2973	8.90046	22.3794	3.92029	17.3938	9.56685	8.61532	7.88329	13.0907	23.2512	18.6085	27.9915
Phbou.02G0627	GO:0000160(phosphorelay signal transduction system)		GO:0003677(DNA binding)		27.9865	27.4404	19.8508	27.189	52.0943	23.2627	33.8342	41.9468	48.6393	46.8514	54.4031	62.1936	2.07938	1.50333	3.95406	1.51995	6.23693	2.6106	9.17055	2.94525	7.73841	30.3557	4.90339	26.1817
Phbou.02G0631	GO:0006139(nucleobase-containing compound metabolic process),GO:0006207('de novo' pyrimidine nucleobase biosynthetic process),GO:0006221(pyrimidine nucleotide biosynthetic process)		GO:0005524(ATP binding),GO:0019205(nucleobase-containing compound kinase activity),GO:0004127(cytidylate kinase activity),GO:0009041(uridylate kinase activity)	K13800 CMPK1, UMPK; UMP-CMP kinase [EC:2.7.4.14]	0.827443	4.3958	0.624273	4.58911	1.73245	1.56446	10.2016	17.1675	2.06514	0.781472	1.85361	1.60023	19.7751	19.6525	88.5341	17.3636	28.5263	28.2032	7.67481	9.35422	4.57402	15.3262	12.8008	19.146
Phbou.02G0634					0.398913	0.0941881	0.244373	0.0462444	0.251893	0.0965012	2.10821	2.99827	0.227226	0.122363	0.0943277	0	6.7527	9.37023	8.09894	4.32697	3.01129	3.0047	3.65632	4.48978	5.23724	1.74705	5.58357	4.1415
Phbou.02G0640	GO:0016192(vesicle-mediated transport)				6.5341	7.8853	4.62541	6.81724	6.6015	5.62014	10.7433	13.736	7.54721	6.23554	7.29614	7.93623	6.86309	12.9541	18.2444	6.21708	10.6507	7.67913	3.3272	8.56506	3.17721	7.38116	9.28375	10.3398
Phbou.02G0647	GO:0009086(methionine biosynthetic process),GO:0008652(cellular amino acid biosynthetic process)		GO:0003871(5-methyltetrahydropteroyltriglutamate-homocysteine S-methyltransferase activity),GO:0008270(zinc ion binding)	K00549 metE; 5-methyltetrahydropteroyltriglutamate--homocysteine methyltransferase [EC:2.1.1.14]	10.4131	10.7713	10.8545	12.0715	12.0026	11.7355	15.3741	16.2144	11.7923	10.3176	9.75152	7.57553	2.32557	5.0398	8.07259	6.13347	10.3584	6.64874	18.3404	9.86192	19.2891	14.0898	9.8539	12.0781
Phbou.02G0651			GO:0003676(nucleic acid binding),GO:0005515(protein binding)	K11593 ELF2C, AGO; eukaryotic translation initiation factor 2C	1.90517	1.48554	1.44005	1.4908	3.66725	1.35477	1.84523	2.04279	3.01277	4.5597	3.71118	4.66217	0.851179	1.56158	6.32156	1.73672	8.48848	3.52352	12.3861	5.70028	15.7337	6.40198	5.30464	7.1412
Phbou.02G0653			GO:0005509(calcium ion binding)		13.3002	11.4988	8.03604	14.1427	15.407	8.64746	5.50284	7.13973	11.1149	20.7228	11.1669	10.1501	149.132	123.476	187.175	163.034	69.317	255.481	67.2682	81.3818	61.5767	38.0097	96.7364	56.1787
Phbou.02G0657			GO:0016758(transferase activity, transferring hexosyl groups)	K13495 CISZOG; cis-zeatin O-glucosyltransferase [EC:2.4.1.215]	7.36668	5.79677	4.6112	9.41956	5.98072	5.81854	26.0486	32.6872	5.46605	7.68372	10.6972	7.32033	17.2604	9.96424	30.0437	4.55339	36.2812	18.015	74.109	61.0406	124.816	25.3014	42.3815	27.1376
Phbou.02G0660					4.24244	3.55965	2.95137	4.06534	3.4354	4.1426	6.34374	5.96723	3.50037	12.0639	8.27296	5.87035	1.90935	1.03633	4.86253	3.03109	12.4635	4.33322	2.57159	1.42217	2.86857	2.74255	3.25648	3.90427
Phbou.02G0663					3.9723	5.47314	2.37376	2.96795	22.8951	3.43148	25.9028	27.8569	19.4444	54.6897	45.7044	26.5495	5.7805	118.15	19.1895	45.6387	45.3018	20.4041	44.7156	58.3936	56.5254	15.2963	30.6498	34.5681
Phbou.02G0675					11.8281	18.5552	10.0619	20.7843	12.7549	13.1079	12.857	14.3682	9.09136	7.64329	5.33424	6.544	2.3662	3.86293	8.37325	2.30634	9.23999	3.37895	7.39178	3.13898	6.63679	11.0234	5.17208	12.2263
Phbou.02G0679			GO:0005515(protein binding)	K14484 IAA; auxin-responsive protein IAA	13.1893	10.8757	8.21538	17.1222	15.9446	14.5405	32.8432	34.914	11.2262	10.5621	16.677	15.8722	37.5833	67.8103	57.4631	24.0373	128.844	69.0748	39.5133	9.9528	19.2609	75.778	87.4247	59.2588
Phbou.02G0680			GO:0005515(protein binding)	K14484 IAA; auxin-responsive protein IAA	2.88084	4.40584	2.93597	3.91648	2.38136	2.18575	34.7231	37.5697	3.24463	0.843507	3.01899	3.98383	2.41815	4.34762	7.25061	6.27954	38.3831	1.57392	0.327333	2.39717	0.982386	3.99391	5.63435	3.13728
Phbou.02G0681	GO:0015979(photosynthesis)	GO:0009507(chloroplast),GO:0009523(photosystem II)		K02721 psbW; photosystem II PsbW protein	625.025	703.169	946.826	541.471	533.768	658.001	754.508	631.743	497.264	225.44	330.893	534.133	0	0	0.0963034	0.077448	0.676276	0.760941	0.753598	0.735845	1.97897	0.636572	0.937706	0.541707
Phbou.02G0685					0.0364158	0.116076	0.120464	0	0.0827807	0.0396421	4.07038	2.63323	0	0	0.0387492	0.0431643	0.072051	0.0740237	0.325719	0.0374209	0	0.0525239	1.13787	0.933296	1.22939	0	0	0.0436232
Phbou.02G0692	GO:0006334(nucleosome assembly)	GO:0000786(nucleosome),GO:0005634(nucleus)	GO:0003677(DNA binding)	K11275 H1_5; histone H1/5	20.3808	14.5003	18.1643	16.9986	16.9466	16.8198	10.8663	10.7982	16.335	9.12851	14.074	17.3166	120.082	43.1397	89.3424	21.6847	86.5451	33.3849	14.9534	15.1881	13.7565	27.8438	26.0866	46.1644
Phbou.02G0698	GO:0009611(response to wounding)		GO:0004867(serine-type endopeptidase inhibitor activity)		0	0	0	0	0	0.157867	0	0.084567	0	0.300262	0	0	3.87354	2.94784	2.03832	3.72553	1.02241	2.71916	0.725016	0.973413	1.63193	0.510357	1.24044	1.12918
Phbou.02G0707			GO:0003713(transcription coactivator activity)		7.20689	4.46678	4.82487	5.01279	16.9679	9.71335	10.5081	12.8081	14.7895	13.2047	9.31199	10.4238	3.14044	2.00561	6.13922	1.89554	6.81869	2.22745	11.903	12.4602	15.6087	1.63047	3.60266	2.31248
Phbou.02G0712			GO:0046983(protein dimerization activity)		0.256239	0.181503	0.141274	0.3119	0.194162	0.278941	1.62503	2.49041	0.164202	0.235798	0.181772	0.151863	0.802728	1.64941	1.36424	0.570509	1.64231	0.246389	3.36278	3.33568	7.1287	0.480944	1.06269	0.306954
Phbou.02G0720	GO:0006355(regulation of transcription, DNA-templated)	GO:0005634(nucleus)	GO:0003677(DNA binding)		75.6381	55.2191	58.4612	71.8551	68.2921	70.2103	73.8025	82.024	84.9603	134.546	95.6827	67.1418	11.9472	22.1926	41.8031	19.9021	40.5467	19.7915	66.5923	68.6283	76.7865	35.106	35.9937	35.3834
Phbou.02G0724	GO:0006468(protein phosphorylation)		GO:0004672(protein kinase activity),GO:0005524(ATP binding)		11.2962	10.2782	10.9592	10.5974	8.33493	9.90216	10.1485	11.0456	6.73887	5.64263	4.74826	5.91807	20.3592	19.5369	28.1305	36.8282	28.3604	25.4972	34.7314	22.0693	39.1248	23.1717	26.8374	21.139
Phbou.02G0736				K18635 SPR1; protein SPIRAL1 and related proteins	60.9437	61.3634	79.4393	53.3916	45.5498	45.0728	21.5745	22.7884	45.9956	52.3819	35.2178	55.616	140.7	22.4258	53.84	12.0881	37.8254	11.2153	9.96792	19.0607	43.2529	7.76512	41.4472	12.5789
Phbou.02G0742	GO:0055085(transmembrane transport)	GO:0016020(membrane)	GO:0015267(channel activity)	K09874 NIP; aquaporin NIP	61.2033	95.5126	47.762	30.5155	33.6658	22.796	23.8907	27.3637	44.4584	39.896	34.1441	58.4516	7.61437	1.13296	2.91655	1.66368	19.2563	2.90935	0.962005	1.97586	1.3938	74.9848	7.63622	40.8551
Phbou.02G0751	GO:0030001(metal ion transport)		GO:0046872(metal ion binding)		44.2042	35.4156	32.8063	42.1123	94.0479	50.3884	44.3575	35.6102	65.2475	132.637	121.575	62.8908	405.489	191.092	326.505	75.3951	843.696	395.034	1121.43	382.641	817.346	424.038	630.571	437.351
Phbou.02G0768					22.9837	28.1388	25.6891	30.6286	43.5786	73.5816	19.0688	17.0582	17.7409	62.5854	12.5617	10.4638	180.349	290.831	134.626	144.124	139.475	139.382	147.746	97.9196	69.6568	118.534	114.139	109.192
Phbou.02G0769					10.3936	10.4832	10.9764	8.12532	10.3159	8.38221	8.70349	11.9853	9.34325	8.76963	10.8726	12.0768	2.25918	2.44006	4.3396	1.08309	6.60525	1.98473	7.61137	8.11096	11.5314	7.41855	3.36945	7.50546
Phbou.02G0771	GO:0006979(response to oxidative stress),GO:0055114(oxidation-reduction process),GO:0042744(hydrogen peroxide catabolic process)		GO:0004601(peroxidase activity),GO:0020037(heme binding)	K00430 E1.11.1.7; peroxidase [EC:1.11.1.7]	0.0240784	0	0.0265506	0	0	0.0262117	0.0572633	0.0280825	0.0308597	0.0332364	0.0256213	0.0285407	28.3939	1.66413	20.7369	3.9094	10.0929	13.336	3.82205	1.20482	0.27096	0.610115	1.04852	3.11516
Phbou.02G0788	GO:0030001(metal ion transport)		GO:0046872(metal ion binding)		0.222882	0	0.0819218	0.23254	0.168885	0	0.176685	0.0866483	0.190434	0	0	0.264186	0.661479	158.571	3.13273	16.8721	7.04734	1.39304	4.17859	8.34164	1.39341	3.13751	5.31498	5.42888
Phbou.02G0791	GO:0006355(regulation of transcription, DNA-templated)		GO:0003700(DNA-binding transcription factor activity),GO:0003677(DNA binding)		1.23454	1.01111	0.73737	0.697689	0.935459	0.923945	1.62091	2.18975	0.593336	1.06506	1.53259	0.426804	4.55448	42.3478	10.1879	11.1797	6.46193	12.5386	4.5969	5.49306	2.84606	4.70673	4.59996	5.66906
Phbou.02G0797			GO:0046983(protein dimerization activity),GO:0008168(methyltransferase activity),GO:0008171(O-methyltransferase activity)		66.7816	107.812	85.7848	74.8141	83.9702	71.7758	530.428	707.899	78.9376	85.9676	75.0619	75.8933	266.883	233.605	481.406	702.357	188.249	387.273	483.334	728.992	331.057	223.503	503.898	288.275
Phbou.02G0805	GO:0006508(proteolysis)		GO:0004252(serine-type endopeptidase activity)		16.0161	5.09854	5.15386	5.87349	9.65687	5.90216	2.02552	3.39187	11.8475	30.3372	33.7091	11.5974	8.6929	49.7428	25.9331	122.444	37.8123	119.279	33.8308	49.1578	30	38.3077	45.5204	44.6928
Phbou.02G0808					2.73118	2.37427	0	8.03051	1.69324	9.73033	2.06668	6.37071	2.86394	13.0235	7.92598	2.94302	449.991	264.466	301.396	227.077	50.9236	195.89	79.7545	105.45	21.4211	38.7964	89.1993	41.0454
Phbou.02G0809	GO:0006486(protein glycosylation)	GO:0016020(membrane)	GO:0008378(galactosyltransferase activity)	K20856 GALT31A, B3GALT6; beta-1,6-galactosyltransferase [EC:2.4.1.-]	1.6604	1.76418	0.73235	2.02932	1.40193	1.65257	0.958983	3.59637	2.85762	2.48836	4.2403	2.1368	7.79063	13.8863	16.9124	19.5485	14.838	23.6064	8.00464	7.46869	4.7157	8.41444	11.5096	10.4566
Phbou.02G0810			GO:0008289(lipid binding)		2.5774	2.60652	0.82179	3.46665	2.57653	3.14379	7.75426	10.7202	3.34307	4.50068	4.03122	2.94462	30.9352	356.958	279.141	178.952	29.1377	220.675	13.1185	24.6715	7.86254	8.34925	37.6694	21.6126
Phbou.02G0814			GO:0003676(nucleic acid binding)		8.46296	8.09023	6.44653	7.03424	9.45828	7.62169	13.9877	15.0666	13.0821	26.6175	21.0206	11.4843	7.90585	5.07943	12.1994	10.3196	14.263	9.62236	14.6731	12.7738	13.9272	16.526	15.3615	13.9785
Phbou.02G0825			GO:0005515(protein binding)		8.82382	9.29011	12.7372	9.76414	7.8714	6.54926	8.58469	8.73189	3.76963	2.17761	2.44689	3.10602	1.82521	0.163059	9.49825	0.274769	41.9189	0.115699	0	0.456858	0.300899	0.715166	0.124754	0.832806
Phbou.02G0834	GO:0009733(response to auxin)				0.410778	0.109113	0.113238	0.107145	0.116723	0.111793	1.16008	2.15589	0.394849	0.567012	0.601012	0.121726	4.41933	4.90564	11.4818	1.00253	0.72402	2.2218	0.0641772	0.501323	0.0963037	0.216845	0.159712	0.307549
Phbou.02G0841			GO:0005515(protein binding)	K14515 EBF1_2; EIN3-binding F-box protein	0.649772	0.185873	0.137786	0.704003	4.00513	0.244848	2.67453	3.00215	0.928856	4.89848	3.00496	0.533207	1.63174	0.91441	10.059	0.693388	1.31345	1.54997	0.8746	1.37249	2.0155	2.28671	7.11262	2.57462
Phbou.02G0843	GO:0055114(oxidation-reduction process)		GO:0016491(oxidoreductase activity)	K05275 E1.1.1.65; pyridoxine 4-dehydrogenase [EC:1.1.1.65]	33.497	35.2303	44.0742	35.4794	34.4423	40.9267	28.4365	21.5282	23.5123	12.1348	14.9191	22.2815	0.36354	0.287302	0.939112	0.406669	1.52187	0.652342	1.2719	0.724466	1.11335	1.75086	0.747357	0.982005
Phbou.02G0846					10.5438	8.96229	10.0027	11.2473	15.1042	9.93439	10.376	9.90136	10.2748	7.7789	8.49198	9.97671	0.791305	0.739064	2.39257	1.10217	4.6839	0.865271	4.33978	2.32954	5.72804	5.29727	3.36441	5.18293
Phbou.02G0850					2.94987	3.88219	2.25474	3.67225	3.39094	3.75858	7.57341	7.34996	5.0695	8.97651	5.70708	3.89387	5.86967	13.0828	12.807	4.96029	6.96107	7.34905	6.99682	6.66835	9.30482	6.2288	8.08059	5.05962
Phbou.02G0856	GO:0006281(DNA repair)	GO:0005634(nucleus)	GO:0003684(damaged DNA binding),GO:0004519(endonuclease activity)	K10849 ERCC1; DNA excision repair protein ERCC-1	12.5525	10.7173	10.0411	14.3535	13.7258	12.7496	14.1599	19.607	16.0518	15.5863	15.9805	15.4101	3.71431	2.96167	6.8024	4.40523	10.0207	4.93037	14.008	10.2927	15.2922	10.61	9.2816	8.6932
Phbou.02G0860	GO:0015689(molybdate ion transport)	GO:0016021(integral component of membrane)	GO:0015098(molybdate ion transmembrane transporter activity)		42.0189	57.2807	25.8165	59.8144	41.4793	34.549	48.8157	75.85	45.089	32.8304	33.1381	29.954	188.211	260.773	270.323	120.193	182.897	308.245	180.995	71.3579	100.276	124.264	114.052	111.681
Phbou.02G0870					3.91137	5.55371	6.03814	3.59858	4.64775	3.71598	0.422818	0.580592	3.69134	1.27613	2.11884	2.19167	0.0703536	0.361399	0.0454351	0.146157	0.729284	0.307719	0.222213	0.390561	0.266761	0.750823	0.884803	0.9371
Phbou.02G0871					14.9872	15.0053	16.7378	9.22161	14.9598	10.4583	2.39902	2.68914	12.436	4.77402	5.00917	5.92154	21.1944	70.3039	34.3724	25.1745	10.0983	17.8753	11.7675	10.4351	14.2347	6.62678	9.71181	8.28621
Phbou.02G0872		GO:0005789(endoplasmic reticulum membrane),GO:0016021(integral component of membrane)			37.5952	34.0334	31.5931	35.1555	39.8349	30.737	38.6449	46.2729	47.0503	50.3869	47.3633	44.0077	68.6747	86.9912	79.5326	65.3501	63.3893	68.1751	66.2917	88.9085	98.7939	54.3137	58.4688	60.0481
Phbou.02G0878				K02865 RP-L10Ae, RPL10A; large subunit ribosomal protein L10Ae	27.6211	25.44	24.9351	24.8994	22.7675	26.0648	2.23303	4.10663	15.2431	6.37241	9.15867	11.2224	1.47076	1.11338	2.59953	2.4926	3.51055	0.902866	2.05376	4.01076	2.20132	1.65222	0.365072	3.28066
Phbou.02G0881	GO:0009966(regulation of signal transduction),GO:0043666(regulation of phosphoprotein phosphatase activity)		GO:0004864(protein phosphatase inhibitor activity)	K16833 PPP1R2, IPP2; protein phosphatase inhibitor 2	35.4142	29.3747	29.308	36.4111	28.6618	37.6702	30.9485	36.3229	40.8586	42.1253	39.5246	34.7337	55.939	84.8588	68.0655	55.6468	46.7646	108.636	75.5509	48.9711	42.8766	31.9741	43.0538	32.6775
Phbou.02G0885	GO:0006468(protein phosphorylation)		GO:0004672(protein kinase activity),GO:0005524(ATP binding)		16.7476	16.7584	13.8187	17.593	14.6025	13.0804	19.5054	22.9107	20.2146	25.0966	21.1469	9.85766	16.7384	33.6354	24.2213	16.2079	16.4687	20.6813	15.9501	11.1996	13.2313	20.8305	13.3799	15.1841
Phbou.02G0887	GO:0006468(protein phosphorylation)		GO:0004672(protein kinase activity),GO:0005524(ATP binding)		19.7481	15.7849	14.1271	18.1735	28.6235	18.821	20.928	23.032	29.821	56.4473	74.4974	41.7536	0.998586	6.26078	5.82062	0.664914	10.3845	3.88241	3.13788	5.65411	16.0192	19.0187	3.26044	12.2469
Phbou.02G0889	GO:0055114(oxidation-reduction process)		GO:0005506(iron ion binding),GO:0016705(oxidoreductase activity, acting on paired donors, with incorporation or reduction of molecular oxygen),GO:0020037(heme binding)		26.2316	9.03456	10.3536	8.73455	7.46306	9.50661	18.2311	26.3052	7.65793	12.6888	15.6156	8.05533	5.58633	12.0124	9.35488	24.8639	9.55309	22.5872	34.3863	33.9368	20.3197	27.9142	22.6189	18.8382
Phbou.02G0891					8.34252	7.38663	9.19907	13.6001	8.69197	8.89244	33.8936	34.8652	8.46452	8.15682	8.8771	9.06451	2.23522	4.59283	8.4391	5.53659	5.34698	4.01092	30.4122	16.5448	34.2272	10.5205	6.48722	8.32806
Phbou.02G0901	GO:0055114(oxidation-reduction process)		GO:0016614(oxidoreductase activity, acting on CH-OH group of donors),GO:0050660(flavin adenine dinucleotide binding)		6.90008	3.86237	3.56302	6.11045	6.65671	5.49615	5.24312	4.08264	8.92963	7.48018	10.6373	9.89436	25.7395	218.464	43.6539	479.493	159.554	144.186	61.0425	94.028	37.4984	26.6759	77.2641	88.0201
Phbou.02G0903	GO:0055114(oxidation-reduction process)		GO:0016614(oxidoreductase activity, acting on CH-OH group of donors),GO:0050660(flavin adenine dinucleotide binding)		56.7479	5.37387	4.12701	6.22676	5.86363	6.16655	16.9198	19.702	24.3297	34.9536	29.923	6.75442	3.50248	22.824	8.27224	56.1314	84.8019	11.9638	18.8381	19.67	12.1421	7.78431	13.2671	13.612
Phbou.02G0904	GO:0055114(oxidation-reduction process)		GO:0016614(oxidoreductase activity, acting on CH-OH group of donors),GO:0050660(flavin adenine dinucleotide binding)		57.576	26.449	12.3832	27.5614	8.74225	20.0898	218.335	361.747	47.4619	686.234	731.576	83.305	0.461895	4.24589	1.16179	10.3533	5.03999	2.37471	54.1791	90.7805	81.7154	1.7988	1.18474	2.03117
Phbou.02G0906					3.03605	4.2777	2.65638	3.92508	3.50705	3.21522	14.0875	14.4523	4.94845	2.64201	3.37105	3.05106	1.12632	0.368947	3.0993	1.05125	2.0305	1.14235	1.23739	0.805492	1.26882	0.743278	0.513229	0.770873
Phbou.02G0907	GO:0006855(drug transmembrane transport),GO:0055085(transmembrane transport)	GO:0016020(membrane)	GO:0015238(drug transmembrane transporter activity),GO:0015297(antiporter activity)	K03327 TC.MATE, SLC47A, norM, mdtK, dinF; multidrug resistance protein, MATE family	0.0816633	0.057845	0.180096	0.198805	0.123759	0	0.129474	0.126991	0.0348874	0.225446	0.0579307	0.0322657	7.00164	40.2273	51.2695	42.0985	6.5949	40.4006	22.2849	15.5476	15.1121	12.1089	15.0288	10.2065
Phbou.02G0910	GO:0005975(carbohydrate metabolic process)		GO:0004553(hydrolase activity, hydrolyzing O-glycosyl compounds)		10.4651	13.6085	9.23164	19.0016	22.9372	26.2192	14.3756	19.7836	32.59	31.9954	30.9804	27.475	78.8985	49.213	41.5133	20.7695	56.5022	44.9671	21.5917	19.3293	45.2315	28.5399	33.9113	31.9208
Phbou.02G0911	GO:0006355(regulation of transcription, DNA-templated)		GO:0003700(DNA-binding transcription factor activity),GO:0003677(DNA binding)		4.78719	4.56805	2.65617	26.8183	13.3776	49.9889	2.28423	4.30303	5.66646	2.90413	5.61308	8.34889	56.0766	36.4451	45.9748	29.798	64.5702	68.036	6.51691	6.84715	12.1811	20.8177	27.5043	29.2578
Phbou.02G0912	GO:0055085(transmembrane transport)			K15277 SLC35B3, PAPST2; solute carrier family 35 (adenosine 3'-phospho 5'-phosphosulfate transporter), member B3	3.48238	2.40503	1.22878	2.25264	3.44354	8.49164	1.94622	4.30516	6.4269	15.2858	10.4866	4.70562	20.3603	57.8335	49.3474	55.6099	64.2359	94.3277	33.8626	29.3674	27.1051	52.208	62.7157	52.3538
Phbou.02G0920	GO:0055085(transmembrane transport)	GO:0016021(integral component of membrane)			5.44934	6.75121	5.24324	5.3123	4.30454	4.30595	9.45701	12.5638	1.99544	1.53924	1.76866	4.04013	0.0208144	0.0855372	0.698995	0.064862	0.377584	0.515894	0.289268	0.128388	0.670841	2.13249	0.425382	1.91551
Phbou.02G0928	GO:0055114(oxidation-reduction process)		GO:0005506(iron ion binding),GO:0016705(oxidoreductase activity, acting on paired donors, with incorporation or reduction of molecular oxygen),GO:0020037(heme binding)		0.0763205	0	0.0420783	0	0	0	0.226882	0.044506	0	0	0	0.0904642	38.8461	14.3504	63.1935	26.4691	6.84826	5.55904	126.106	127.141	72.2152	2.04129	2.13651	8.68545
Phbou.02G0935	GO:0055114(oxidation-reduction process)		GO:0005506(iron ion binding),GO:0016705(oxidoreductase activity, acting on paired donors, with incorporation or reduction of molecular oxygen),GO:0020037(heme binding)		0.0431564	0.0458538	0	0.13508	0.0490518	0.234899	0.92371	1.25832	0	0	0	0.102308	0.811184	4.21083	5.62473	3.14868	2.93199	1.55615	11.7589	10.6918	11.9793	6.8649	3.22164	4.39432
Phbou.02G0940	GO:0055114(oxidation-reduction process)		GO:0005506(iron ion binding),GO:0016705(oxidoreductase activity, acting on paired donors, with incorporation or reduction of molecular oxygen),GO:0020037(heme binding)		630.053	611.165	642.916	609.475	845.324	651.898	614.553	595.951	836.784	1002.71	859.142	806.382	0.109749	0	0.0472514	0	0.948045	0.426693	1.15548	1.17339	1.17905	0.416446	1.26524	0.885964
Phbou.02G0941	GO:0055114(oxidation-reduction process)		GO:0005506(iron ion binding),GO:0016705(oxidoreductase activity, acting on paired donors, with incorporation or reduction of molecular oxygen),GO:0020037(heme binding)		144.034	17.3271	15.2095	112.196	708.514	90.8969	261.15	418.132	430.193	2013.68	1323.14	595.768	0	0	0	0	0.189609	0.0533366	0.970603	0.947738	2.70489	0	0.0575108	0.575876
Phbou.02G0942	GO:0055114(oxidation-reduction process)		GO:0005506(iron ion binding),GO:0016705(oxidoreductase activity, acting on paired donors, with incorporation or reduction of molecular oxygen),GO:0020037(heme binding)		0	0	0	0	0	0.0416242	0.181868	0.222975	0	0	0.0406867	0.0906451	0.0756536	0	0.537437	0.314336	0.343098	0.2206	15.5798	4.94647	3.012	0.430605	0.237865	0.137413
Phbou.02G0946					35.9729	35.3526	34.3434	43.1942	42.9019	38.8631	47.9642	49.0799	49.844	51.2359	48.9865	45.2902	48.2953	65.0294	88.3067	30.4639	37.0227	33.9869	33.0308	42.6041	44.1436	33.094	31.8538	37.506
Phbou.02G0950	GO:0007018(microtubule-based movement)		GO:0003777(microtubule motor activity),GO:0005524(ATP binding),GO:0008017(microtubule binding),GO:0005515(protein binding)		8.90531	7.54491	6.60727	8.51406	8.97418	6.05443	9.54611	13.3206	16.3563	27.6007	24.5881	12.812	0.262004	0.672942	1.31134	0.918513	2.334	0.358117	1.59302	0.929256	1.80062	0.978649	0.669316	1.18972
Phbou.02G0952	GO:0032012(regulation of ARF protein signal transduction)		GO:0005086(ARF guanyl-nucleotide exchange factor activity)	K18442 ARFGEF, BIG; brefeldin A-inhibited guanine nucleotide-exchange protein	2.04839	2.02906	1.48227	1.51382	2.01293	1.47496	2.24544	2.2397	2.59793	10.4557	9.70623	2.97176	0.675478	3.7301	2.42654	2.35708	4.66344	4.20089	1.01342	1.24995	1.94092	5.19634	3.18569	5.20155
Phbou.02G0954					1.52618	3.63546	1.49288	1.51527	2.49008	1.33983	2.72217	3.67478	2.71316	2.48041	1.9121	2.77187	3.50669	1.55116	5.91328	2.45364	17.6072	8.166	5.13801	4.20584	8.91041	23.8057	20.0603	17.1914
Phbou.02G0957					0.295339	1.19243	0.390795	0.647088	0.302115	0.514408	0.316069	0.688903	0.264961	0.0407668	0.219985	0.350071	11.2487	5.34308	25.1334	12.9591	21.0871	32.5448	61.3133	3.92878	11.3	7.40034	3.12335	5.76682
Phbou.02G0966					17.1209	24.962	20.347	32.4507	29.73	21.9511	32.3472	29.73	43.3976	30.3285	42.4073	39.9109	50.718	517.199	78.8776	305.93	135.703	237.063	231.226	60.2464	52.6261	24.3688	62.5726	43.4116
Phbou.02G0976			GO:0003677(DNA binding)		9.39883	6.21953	7.81833	5.18978	10.3704	7.89803	0.0326788	0.384624	6.02291	3.56583	7.6909	7.3945	0.489374	2.12282	1.79091	2.06156	4.36828	3.36926	0.206093	1.47574	0.309261	5.80296	5.08611	6.65008
Phbou.02G0977	GO:0055114(oxidation-reduction process)		GO:0005506(iron ion binding),GO:0016705(oxidoreductase activity, acting on paired donors, with incorporation or reduction of molecular oxygen),GO:0020037(heme binding)		140.046	147.657	201.104	113.405	111.919	151.378	112.7	73.1276	127.726	129.302	122.4	118.92	3.53548	3.3665	14.7019	6.89699	23.2779	10.6445	21.6075	58.2247	37.2739	14.7244	10.9805	9.64118
Phbou.02G0978					94.9775	65.2027	67.4502	59.2226	45.1544	60.7895	20.7261	27.7696	81.9375	128.922	110.512	61.357	217.396	402.841	173.972	172.826	144.259	164.027	190.478	276.778	159.013	145.829	197.527	141.274
Phbou.02G0989	GO:0005975(carbohydrate metabolic process)		GO:0004553(hydrolase activity, hydrolyzing O-glycosyl compounds),GO:0004564(beta-fructofuranosidase activity),GO:0004575(sucrose alpha-glucosidase activity)	K01193 INV, sacA; beta-fructofuranosidase [EC:3.2.1.26]	13.2654	20.1523	11.9224	16.4946	54.8111	24.6531	13.397	18.6769	70.5092	45.8083	58.8064	60.6066	8.65147	101.858	54.7983	211.92	86.4781	141.075	53.4025	130.486	161.719	64.8146	92.2373	94.3116
Phbou.02G0994					0.958693	58.1496	64.2088	24.3536	6.3958	73.2356	15.2658	79.6293	8.0132	0.0575357	5.10062	15.0691	0.742241	6.18523	2.60978	0.556827	7.69405	0.06012	0.0520974	0.0508701	0	0	0.064825	0.049932
Phbou.02G1012			GO:0003676(nucleic acid binding)		0.0235737	0.0751414	0.0259941	0.147571	0.053588	0.0256623	0.0280315	0.0274938	0.120851	0.130159	0.100337	0.0558848	0.536385	0.718787	0.481952	0.242244	0.84611	0.544021	1.00178	1.35219	2.52017	4.28083	2.41971	3.21929
Phbou.02G1013			GO:0046983(protein dimerization activity)		116.666	135.88	145.841	204.749	187.757	213.543	227.734	223.302	263.353	147.687	231.544	283.4	0.0537567	0.0552285	0.555467	0.0558389	1.01	0.391876	1.32437	0.563692	2.19117	1.60636	1.94371	1.39952
Phbou.02G1015					0.574123	0.183002	0.0633069	0	0.0652551	0.0624988	0.546151	0.401757	0	0.792484	0.366547	0	15.4488	14.588	22.815	26.3126	7.65383	29.314	2.08097	1.12108	0.107679	1.93966	1.33933	0.962854
Phbou.02G1017					1.75404	1.79631	1.79431	1.91824	1.10491	1.72539	2.06059	2.48937	0.460439	0.379218	0.449742	0.701381	1.96521	0.601408	2.75433	0.542907	3.95507	0.518175	1.21502	0.696362	2.7745	5.32505	2.07058	7.39215
Phbou.02G1019	GO:0055085(transmembrane transport)	GO:0016020(membrane)	GO:0015267(channel activity)	K09873 TIP; aquaporin TIP	0.515163	0.486544	0.378704	0.0597208	0.195179	0.934675	0.340322	0.400554	0.513527	3.08143	2.55815	1.6962	114.16	89.1276	115.782	49.3502	217.628	60.2688	21.8921	170.243	41.3323	87.1847	74.3327	53.8955
Phbou.02G1030	GO:0006355(regulation of transcription, DNA-templated)	GO:0005634(nucleus)	GO:0003677(DNA binding),GO:0003700(DNA-binding transcription factor activity),GO:0043565(sequence-specific DNA binding)	K09338 HD-ZIP; homeobox-leucine zipper protein	19.8807	21.4504	17.3144	18.723	24.8961	20.1577	24.0585	25.0334	61.4443	29.567	57.0987	45.4616	0.565661	2.414	2.41667	1.89831	4.34134	2.91822	1.09948	1.7714	0.74244	5.0152	2.59936	5.11084
Phbou.02G1035			GO:0003993(acid phosphatase activity)		4.72432	3.43446	2.14772	3.45897	1.31887	3.51881	3.99151	7.15324	2.65563	5.5487	4.67427	2.3087	33.9047	59.5572	131.217	63.452	25.4455	59.4139	9.32332	23.3156	7.30614	11.9591	21.1397	13.7016
Phbou.02G1044			GO:0016787(hydrolase activity)		29.8643	32.1121	30.8609	29.4018	23.7168	29.3252	23.0398	20.7631	28.4055	14.7061	18.8847	22.574	5.92523	6.33992	46.589	8.11177	4.95329	7.44446	0.965932	1.17897	1.96714	3.14717	2.79016	3.60395
Phbou.02G1047	GO:0006355(regulation of transcription, DNA-templated)		GO:0003700(DNA-binding transcription factor activity),GO:0003677(DNA binding)	K09286 EREBP; EREBP-like factor	4.89779	5.45514	3.57561	3.41843	3.26333	2.05915	1.72711	1.89095	1.21214	2.19137	1.6174	0.360338	75.286	83.0118	34.1833	53.7314	14.4184	61.9708	20.8979	17.9322	16.4715	17.8785	26.8438	11.1274
Phbou.02G1048			GO:0046872(metal ion binding)		0.393921	0.418542	0.390929	0.534288	0.582052	0.428821	2.95099	2.8025	0.605833	0.48937	0.964073	0.186769	0.19485	0.320295	0.0503344	0.202397	0.201981	0.17045	1.62475	0.913425	2.65973	0.166357	0.428843	0.235943
Phbou.02G1049			GO:0003676(nucleic acid binding),GO:0008270(zinc ion binding),GO:0003677(DNA binding)		8.90183	8.89951	3.4376	12.2659	11.6974	7.72787	16.168	19.5377	11.0719	35.3591	19.3042	9.61657	50.5348	95.0564	123.633	70.8259	78.6245	145.406	33.3314	40.4306	24.3039	30.0324	73.0768	42.8797
Phbou.02G1053				K15109 SLC25A20_29, CACT, CACL, CRC1; solute carrier family 25 (mitochondrial carnitine/acylcarnitine transporter), member 20/29	0.875894	1.03404	0.786968	0.91385	0.663697	0.812237	1.2344	1.77825	0.914689	3.58231	2.45087	1.15357	4.52509	5.40733	8.45618	9.50074	13.2654	19.2776	7.33889	13.8173	7.05784	33.0626	27.5973	26.3867
Phbou.02G1066					16.2885	17.3066	15.4114	16.3462	18.0821	15.44	58.9266	62.0627	21.8489	26.2468	24.8967	17.9572	9.76395	9.18949	45.6389	7.62434	17.2522	9.90511	39.5524	40.558	52.8148	17.6342	13.1491	19.0989
Phbou.02G1070	GO:0006355(regulation of transcription, DNA-templated)		GO:0003677(DNA binding)		1.94022	3.54476	0.730537	1.20964	0.457189	1.5197	1.29424	1.82133	0.485199	1.4044	0.856032	1.12185	0.421338	1.10623	4.62578	2.74752	9.58441	3.17386	1.92227	4.64916	5.1478	64.6841	7.54367	63.151
Phbou.02G1073					2.1509	1.77297	1.89908	2.22015	2.90583	2.3748	2.27548	2.66927	2.45255	1.60599	1.66971	1.5787	9.63212	32.1926	9.78071	12.9785	7.9673	4.93502	14.8768	11.154	7.99642	1.86411	4.6665	4.29129
Phbou.02G1081	GO:0006468(protein phosphorylation)		GO:0004672(protein kinase activity),GO:0005524(ATP binding)		7.49549	7.91699	8.87459	6.57458	5.70474	7.12457	8.25558	7.99409	5.86588	6.28714	5.69363	4.5078	4.35285	11.8205	5.53748	11.8603	3.62786	8.48299	16.2219	9.28259	8.75001	2.83238	3.8857	4.13192
Phbou.02G1087					36.0818	54.4461	32.6586	45.1867	31.593	28.6593	25.5752	24.9476	15.5903	9.89614	12.9439	23.1953	467.525	113.004	96.1139	60.5684	251.071	226.223	185.605	124.934	277.856	324.195	170.082	178.031
Phbou.02G1088					5.22144	5.33276	4.41857	4.51863	3.49642	4.31811	4.47611	6.609	1.81565	1.17329	1.24903	2.30291	1.76187	0.32911	1.75847	0.707089	4.41022	0.817327	0.65767	1.18556	2.73293	2.9059	1.51078	2.71529
Phbou.02G1089	GO:0006508(proteolysis),GO:0006515(protein quality control for misfolded or incompletely synthesized proteins)		GO:0004176(ATP-dependent peptidase activity),GO:0004252(serine-type endopeptidase activity),GO:0005524(ATP binding)	K01338 lon; ATP-dependent Lon protease [EC:3.4.21.53]	91.6279	77.7606	72.2919	96.0612	68.2535	70.2919	73.3937	79.2085	66.2706	68.9727	72.7568	60.9671	31.7117	71.0551	111.129	30.1176	55.589	70.6436	40.1288	21.1116	48.4743	32.8045	26.4785	37.3574
Phbou.02G1105					63.7276	52.2424	65.4244	56.831	76.6167	70.6595	62.2886	54.3021	82.2737	62.4101	73.6277	78.6307	20.2721	93.5825	135.693	149.49	223.239	176.068	659.765	218.473	299.376	78.3024	176.775	86.1463
Phbou.02G1106	GO:0031124(mRNA 3'-end processing)	GO:0005849(mRNA cleavage factor complex)		K14399 CLP1, HERB; polyribonucleotide 5'-hydroxyl-kinase [EC:2.7.1.78]	7.16111	7.32819	5.74942	6.43851	8.88952	7.11299	8.90767	7.8131	6.76711	7.51606	7.4444	7.58853	1.24058	1.67703	6.32511	3.96763	9.64486	4.18861	17.1997	9.86727	13.9261	5.94622	5.49155	6.75996
Phbou.02G1114					21.5219	11.7479	7.54357	5.98016	9.28881	17.5917	7.16744	21.6506	27.1566	83.712	125.523	18.8917	493.138	42.1699	318.9	1038.05	202.123	211.426	158.578	518.819	194.544	356.01	569.414	286.831
Phbou.02G1122					5.5823	4.95647	4.56171	7.62112	8.39096	5.95439	6.81285	7.3181	9.55035	10.1306	11.0512	9.0481	2.93676	1.47779	2.10118	0.978297	12.3256	3.62008	2.8233	5.46078	8.61934	16.1185	11.7102	16.6816
Phbou.02G1124			GO:0005509(calcium ion binding)	K13448 CML; calcium-binding protein CML	1.77584	0.356969	0.317541	0.200302	0.218209	0.313488	0.741931	0.727701	0.430589	0.861254	1.27678	0	56.5028	74.3427	21.7714	104.757	18.211	63.3418	16.9767	21.4971	5.76114	9.6616	36.1276	12.5339
Phbou.02G1128	GO:0055114(oxidation-reduction process)		GO:0005506(iron ion binding),GO:0016705(oxidoreductase activity, acting on paired donors, with incorporation or reduction of molecular oxygen),GO:0020037(heme binding)		0.577011	1.31811	1.59063	0.963223	1.31167	1.19345	4.4598	5.11452	2.5883	3.9027	3.43831	0.786533	1.02749	2.46311	3.57587	4.20985	2.10799	4.28606	3.56988	4.96459	2.59729	2.92413	3.67924	2.55748
Phbou.02G1131					2.32206	1.48032	1.24366	1.28056	1.9983	1.80556	1.42002	1.43148	2.3383	3.20523	4.87111	3.5781	1.05014	32.7712	7.29054	7.66977	11.0983	7.89453	6.30206	5.46537	9.76789	7.51816	7.89328	9.89469
Phbou.02G1147					55.8634	48.31	68.5264	36.7812	31.3877	44.3795	19.8851	16.9208	39.0998	26.4521	42.9952	60.4837	0.312988	0.0918733	0.115503	0	0.231744	0	1.35576	1.21351	0.59338	0.0636237	0.281164	0.324853
Phbou.02G1148					0.102786	0	0.11334	0	0	0	1.46668	2.03794	0	0	0	0	1.52527	0	1.18205	0.105624	0.131758	0	19.2704	24.8377	21.3986	0.434078	0	0.738779
Phbou.02G1157	GO:0006355(regulation of transcription, DNA-templated)		GO:0003700(DNA-binding transcription factor activity),GO:0043565(sequence-specific DNA binding)		0.593169	0.0969605	0.150939	0.0476056	0.0518614	0.0993417	0.108513	0.106432	0.116957	0	0	0.162253	2.21183	47.952	6.99636	13.0348	0.994316	8.5555	1.31168	3.1741	0.941355	2.18386	2.19982	1.96773
Phbou.02G1158	GO:0006355(regulation of transcription, DNA-templated)		GO:0003700(DNA-binding transcription factor activity),GO:0043565(sequence-specific DNA binding)		16.5466	10.0113	7.38506	14.8316	3.47032	8.50592	15.3032	21.4041	1.9776	1.26888	1.11789	4.24169	54.5966	48.1832	50.8016	53.0678	10.521	43.8012	12.3512	20.314	10.714	12.7093	14.5517	23.7543
Phbou.02G1169	GO:0055114(oxidation-reduction process)		GO:0005506(iron ion binding),GO:0016705(oxidoreductase activity, acting on paired donors, with incorporation or reduction of molecular oxygen),GO:0020037(heme binding)	K12153 CYP79A2; phenylalanine N-monooxygenase [EC:1.14.14.40]	0.728744	0.34413	0.0595234	0.0281601	0.0920327	0.0881453	0.224661	0.220352	0.103776	3.94914	11.8901	0.543871	2.69683	2.90782	30.9357	134.961	12.6629	15.6886	5.22886	24.1449	6.7327	12.4242	38.0723	16.7805
Phbou.02G1173	GO:0006468(protein phosphorylation)		GO:0004672(protein kinase activity),GO:0005524(ATP binding)		39.8877	33.1844	35.7039	27.6081	25.0981	24.8042	19.5612	25.0543	31.1071	37.4974	33.3723	21.8784	28.8343	147.801	91.8085	94.5954	58.6496	124.464	47.215	40.8211	33.9827	37.4333	49.1001	38.9129
Phbou.02G1180	GO:0006869(lipid transport)		GO:0008289(lipid binding)		506.508	712.107	668.107	634.465	592.321	595.626	1441.85	1605.27	566.886	247.469	383.29	650.124	57.8048	2.05894	21.9214	0.0650529	0.568042	0.639157	2.13634	1.08163	7.59885	1.06938	1.47681	2.27505
Phbou.02G1182	GO:0009664(plant-type cell wall organization)	GO:0005576(extracellular region)			0.524188	0.278475	0.192669	0.0911504	0.248248	0.665733	0.103885	2.0888	0.503861	2.29126	4.13684	0.41422	23.7246	32.854	74.1241	111.771	182.262	77.8108	58.3643	169.529	73.1616	93.0983	90.7618	88.5911
Phbou.02G1196				K06995 K06995; uncharacterized protein	19.0945	11.3552	10.2918	13.7521	12.5521	12.0219	9.91238	12.3813	17.167	12.3917	15.8451	13.1745	8.31719	41.1314	21.7585	28.1877	8.49372	25.3827	10.6861	20.7818	13.3629	6.71985	12.4103	6.05983
Phbou.02G1199					11.1971	16.5616	15.7665	10.4636	12.8182	8.98837	3.7836	2.20783	3.04561	0.667155	2.27148	7.01799	0.119537	0.0818731	0.102931	0	0.258149	0	0.0503413	0.147466	0.226625	0.170095	0.37584	0.289494
Phbou.02G1212	GO:0006468(protein phosphorylation)		GO:0004672(protein kinase activity),GO:0005524(ATP binding)		8.21801	5.91206	5.60068	4.88249	0.648655	4.13136	2.61266	3.89374	0.950846	1.22102	1.33598	1.04851	21.8774	63.2239	50.9727	44.5407	16.2039	52.6807	22.3261	19.5365	11.8275	9.96177	20.4581	13.9122
Phbou.02G1227			GO:0005515(protein binding)		14.982	15.5215	15.7423	18.1426	17.7362	15.9027	21.3189	19.6999	17.978	14.7225	17.9734	17.7584	38.3058	26.5738	43.4312	28.9572	27.2378	18.676	67.8994	70.8076	55.1089	19.6296	22.5257	24.7582
Phbou.02G1241					18.0213	17.6492	20.2172	25.3422	22.6205	20.8121	26.274	24.8562	13.2555	17.0884	12.3394	19.3178	1.08519	8.6007	15.0178	8.3737	22.6991	11.9793	27.4209	16.8299	24.6885	20.9567	14.1354	14.8301
Phbou.02G1243	GO:0006631(fatty acid metabolic process),GO:0055114(oxidation-reduction process)		GO:0045300(acyl-[acyl-carrier-protein] desaturase activity),GO:0016491(oxidoreductase activity)	K03921 FAB2, SSI2, desA1; acyl-[acyl-carrier-protein] desaturase [EC:1.14.19.2 1.14.19.11 1.14.19.26]	11.4421	14.1132	14.8059	11.1094	13.5795	10.6091	40.8603	34.646	11.9814	8.66924	9.40992	9.54084	0.785578	4.84252	6.31863	4.71058	6.61642	4.06077	4.78207	3.25978	3.79106	9.75569	7.9151	9.38282
Phbou.02G1244			GO:0005515(protein binding)		7.66914	5.36607	5.72364	7.51357	9.40774	7.55955	0.0556059	0.463584	9.40947	6.45488	9.47919	7.53836	2.47501	2.23384	3.01752	2.90725	0.779268	2.42813	0.730595	0.313889	0.219265	2.27108	2.10907	1.59652
Phbou.02G1253				K00784 rnz; ribonuclease Z [EC:3.1.26.11]	154.167	127.498	156.24	166.081	196.956	170.039	101.253	83.6551	125.467	63.2604	94.6471	109.931	2.28034	7.71736	23.2162	8.22066	26.4189	8.99611	46.6044	19.3609	72.9857	35.502	28.0461	27.1253
Phbou.02G1254					27.9739	26.6446	32.3519	33.3741	34.2881	34.9121	23.4716	18.4365	23.8661	15.5368	20.7396	22.0727	2.08784	2.69177	5.02327	3.10424	8.69944	2.50682	11.7925	7.82797	21.8868	6.58258	6.37138	9.96393
Phbou.02G1257	GO:0006355(regulation of transcription, DNA-templated)		GO:0008270(zinc ion binding),GO:0043565(sequence-specific DNA binding)	K21630 ZGLP1; GATA-type zinc finger protein 1	19.1684	42.2105	15.4586	21.9205	29.8181	21.3985	32.6254	29.1066	23.4107	12.3475	11.4781	21.9633	8.84939	2.97962	12.2945	2.66495	15.6099	4.28262	27.5751	22.8431	66.6857	21.3751	11.5152	26.0688
Phbou.02G1260					6.05728	5.83251	9.18389	2.76489	2.79692	2.0606	1.12542	1.54537	2.6686	7.57724	8.05677	1.79495	1.87261	173.534	260.737	213.577	493.294	497.443	573.488	76.4656	309.578	229.692	347.965	76.8696
Phbou.02G1261	GO:0055114(oxidation-reduction process)		GO:0016702(oxidoreductase activity, acting on single donors with incorporation of molecular oxygen, incorporation of two atoms of oxygen)		10.1964	7.59865	9.4475	2.80732	2.5754	2.85203	2.35755	2.80783	3.08551	8.89431	12.6581	2.51792	182.689	343.285	377.563	384.115	859.65	867.082	798.9	208.955	669.731	492.007	717.228	183.302
Phbou.02G1262			GO:0016491(oxidoreductase activity)	K13606 NOL, NYC1; chlorophyll(ide) b reductase [EC:1.1.1.294]	40.607	52.6173	61.2548	46.7216	55.7013	55.1997	58.3964	43.994	33.2865	17.9962	21.3304	34.3279	1.68232	0.838004	3.75324	1.16499	7.06805	1.7095	11.8511	6.85508	16.5271	7.32668	5.28944	10.1856
Phbou.02G1268			GO:0005515(protein binding)	K10523 SPOP; speckle-type POZ protein	87.9676	80.1402	70.4493	88.5541	82.5871	78.2232	74.8353	76.4485	96.2816	96.6543	94.4602	85.9182	97.3435	125.732	193.269	86.2891	104.096	162.695	109.728	83.831	92.4396	95.4569	102.841	90.8359
Phbou.02G1279			GO:0010181(FMN binding),GO:0003955(NAD(P)H dehydrogenase (quinone) activity),GO:0016491(oxidoreductase activity)	K03809 wrbA; NAD(P)H dehydrogenase (quinone) [EC:1.6.5.2]	20.4368	13.153	14.3772	22.6216	34.2184	20.7324	33.5341	33.489	40.3682	23.7608	24.0067	22.5745	36.5949	106.76	89.7601	43.8083	55.8684	41.9436	34.1493	65.7956	55.9151	34.1308	53.7702	43.0841
Phbou.02G1282	GO:0005975(carbohydrate metabolic process)		GO:0003824(catalytic activity),GO:0030246(carbohydrate binding)		70.6592	63.5255	92.6291	76.6412	77.2688	80.1869	79.6799	56.9106	43.2001	18.9804	27.7959	50.0023	0	0.0824521	0.155488	0	0	0.234017	0.101395	0.049503	0	0.228398	0.315415	0.242951
Phbou.02G1283	GO:0005975(carbohydrate metabolic process)		GO:0030246(carbohydrate binding),GO:0003824(catalytic activity)		34.9201	26.0652	41.0331	43.0992	44.2914	41.0933	27.895	15.6424	13.2514	3.02943	5.08584	13.354	0	0	0	0	0	0	0.0609575	0.0595215	0	0.0686552	0	0
Phbou.02G1284					36.7899	32.1877	33.1857	31.9029	31.0474	33.8119	41.1834	38.2432	43.7702	54.0715	42.9202	36.8498	2.02042	16.6636	22.0368	13.4957	27.9249	21.97	83.9527	25.6172	62.9361	24.1577	25.2775	18.6547
Phbou.02G1301	GO:0005975(carbohydrate metabolic process)		GO:0004553(hydrolase activity, hydrolyzing O-glycosyl compounds)	K05349 bglX; beta-glucosidase [EC:3.2.1.21]	13.4367	3.85995	1.61882	4.54318	6.2503	3.76514	1.68652	2.14752	13.2665	25.7944	27.2716	5.19096	13.4404	25.6441	67.691	168.095	119.037	89.5441	31.1313	80.5955	13.3472	52.9266	40.4009	73.8632
Phbou.02G1305					69.5176	74.4555	50.2422	123.949	87.723	112.685	115.746	162.373	155.787	190.889	212.378	170.004	295.292	152.425	348.422	44.7959	240.826	196.942	59.9708	118.205	170.914	100.007	55.8218	108.095
Phbou.02G1306					117.073	96.3167	66.5598	176.383	125.985	170.94	165.521	185.395	202.353	262.118	288.464	203.697	322.165	244.964	514.106	59.1587	364.576	260.569	101.756	131.343	182.509	148.172	76.8383	145.133
Phbou.02G1311					5.91626	2.91021	4.71156	1.3717	12.5149	4.35325	3.06154	5.81396	11.2333	24.1212	14.7475	15.7785	356.591	200.993	602.324	575.194	1352.45	1121.02	2893.32	681.32	2745.28	757.724	1413.81	903.224
Phbou.02G1319			GO:0005515(protein binding)		0.440133	0.204594	0.181996	0.172202	0.281395	0.269509	8.0794	6.70529	0.38781	0.49362	0.409794	0.586911	0.598697	0.167751	2.00353	0.141338	0.740498	0.238058	6.63568	5.30435	9.02876	0.387235	0.342251	0.757913
Phbou.02G1323					32.715	28.7759	32.5122	35.3857	35.5367	36.4249	50.8181	53.7072	40.071	41.2137	39.3501	36.618	18.1077	119.281	60.3228	71.3213	26.1172	39.0033	29.5025	62.3658	29.6695	25.4749	34.5204	32.6914
Phbou.02G1325				K22422 DONSON; protein downstream neighbor of Son	1.02461	0.890714	0.641937	0.680279	0.55582	0.684442	0.636871	1.68385	0.716275	1.44645	1.11504	0.772857	0.737185	2.46144	2.61845	3.56547	5.55213	2.01523	0.756734	1.27888	1.2229	0.55727	0.615667	0.753177
Phbou.02G1328	GO:0005986(sucrose biosynthetic process)		GO:0000287(magnesium ion binding),GO:0050307(sucrose-phosphate phosphatase activity)	K07024 SPP; sucrose-6-phosphatase [EC:3.1.3.24]	43.1947	46.3655	34.378	39.2083	52.818	43.8046	33.5293	33.317	66.785	35.3525	44.1806	54.5564	4.45833	12.9152	13.7511	5.08653	59.3155	18.4702	12.1272	18.3033	52.4231	83.1999	28.533	84.1352
Phbou.02G1329					5.86327	3.99343	4.14441	14.3522	5.55352	20.6212	10.8156	23.3203	6.35847	6.64066	7.43879	6.86075	27.1431	20.0169	30.3521	12.5137	9.05762	30.8999	4.79159	6.69698	12.1247	4.23269	1.8705	5.13273
Phbou.02G1364	GO:0006355(regulation of transcription, DNA-templated)		GO:0003700(DNA-binding transcription factor activity),GO:0043565(sequence-specific DNA binding)	K13425 WRKY22; WRKY transcription factor 22	3.89494	3.77323	3.53693	4.86052	2.77773	4.40629	2.63358	3.78553	2.74063	2.10837	2.76301	3.62098	35.0943	263.757	100.318	66.6682	58.5916	117.093	21.7635	19.7595	13.8224	27.8446	33.0192	25.6163
Phbou.02G1367					81.493	86.5866	37.4515	117.117	71.988	122.082	140.719	215.127	128.125	207.579	199.91	95.9623	530.843	889.276	645.252	485.881	566.946	899.193	529.435	274.905	245.391	188.24	328.559	300.031
Phbou.02G1376					14.6072	20.6556	24.3381	23.3086	15.3208	24.2028	19.2213	17.7253	11.7695	6.81981	8.28591	10.6304	0.106255	0.436656	0.137241	0	0	0	0.201365	0.196621	0.906499	0.377989	0	0
Phbou.02G1381	GO:0006378(mRNA polyadenylation)	GO:0005849(mRNA cleavage factor complex)	GO:0003729(mRNA binding),GO:0016787(hydrolase activity)	K14397 NUDT21, CPSF5, CFIM25; cleavage and polyadenylation specificity factor subunit 5	15.4485	11.2572	9.20263	22.5404	39.827	18.8791	23.5077	27.8891	33.1505	36.3573	38.2304	44.8314	19.6746	24.0634	31.1602	37.2848	107.284	89.3841	71.538	98.314	169.405	31.1622	51.3655	66.7921
Phbou.02G1389					2.45045	4.67896	1.72305	2.26022	1.45315	1.62373	1.05574	1.15975	1.41098	0.931401	1.436	1.51543	2.14313	1.22723	4.53789	1.35028	11.8817	1.9977	2.70764	1.90705	2.46448	11.8483	3.42437	13.5711
Phbou.02G1390	GO:0043039(tRNA aminoacylation)		GO:0000049(tRNA binding),GO:0004812(aminoacyl-tRNA ligase activity),GO:0005524(ATP binding)	K01889 FARSA, pheS; phenylalanyl-tRNA synthetase alpha chain [EC:6.1.1.20]	15.5888	13.438	13.0271	13.9627	16.4367	16.1694	7.8693	8.17575	11.8743	10.2852	14.449	10.5753	1.1639	3.28836	4.76052	1.41048	9.4886	3.39385	2.57334	3.11099	3.21794	10.1441	7.70011	12.8017
Phbou.02G1397			GO:0004373(glycogen (starch) synthase activity)	K00703 glgA; starch synthase [EC:2.4.1.21]	1.44643	1.21666	1.21835	1.42527	1.68968	1.57458	1.67217	2.55386	2.85792	5.96195	6.51985	3.1194	0.19874	1.55177	2.05357	0.928969	1.85412	2.54985	1.1299	3.21178	2.5998	4.32679	1.84335	3.48947
Phbou.02G1399			GO:0005515(protein binding)		2.38106	3.47512	2.01964	4.1768	5.5911	3.90227	14.3744	26.0917	3.65526	2.31151	4.92806	4.99334	11.9589	1.32969	17.8871	3.09209	4.72922	2.64177	6.14825	4.34289	8.58803	6.15116	2.84852	11.8795
Phbou.02G1405					0.119958	0.366435	0.23148	0.187734	0.136345	0.342787	0.285283	0.419718	0.153742	0.0827912	0.127645	0.284377	0.207676	0.0609607	0.13412	0.123269	0.422865	0.108137	0.13119	0.365999	0.674957	0.886541	0.606322	1.50885
Phbou.02G1410			GO:0005515(protein binding)		8.16522	6.11153	6.81646	6.5876	4.80939	6.29761	1.61166	1.07953	3.3894	1.50581	2.35678	4.23185	1.50435	0.268789	0.633604	0.13588	0.678003	0.524482	0.454493	0.645508	0.930011	2.09408	0.873998	3.44522
Phbou.02G1421	GO:0006096(glycolytic process)		GO:0003824(catalytic activity),GO:0004743(pyruvate kinase activity),GO:0000287(magnesium ion binding),GO:0030955(potassium ion binding)	K00873 PK, pyk; pyruvate kinase [EC:2.7.1.40]	16.8288	11.796	11.4671	18.6943	22.4021	13.386	17.0449	16.1034	20.0148	14.379	19.6455	18.594	5.17874	10.7839	18.8324	23.2322	21.347	16.697	32.4069	30.3143	42.2378	23.2942	28.8224	25.5045
Phbou.02G1435					71.2833	58.4418	76.401	65.9955	70.6349	66.1545	80.4377	74.7561	58.7834	37.962	48.4275	52.4732	13.823	10.6398	29.5301	9.25321	12.3388	14.7152	11.3655	8.60755	9.48424	12.1139	10.6929	12.2216
Phbou.02G1436					0.214491	1.95992	0.0473026	0.581842	3.80314	3.26892	3.41768	7.90502	0.549796	0.059214	0.136941	1.06781	3.8619	42.9899	49.333	19.308	64.3377	4.20741	4.55745	24.0305	3.21829	5.07258	9.07337	7.1944
Phbou.02G1454					2.63927	2.76238	2.95369	2.50704	2.46253	3.21615	5.2462	6.47791	3.635	10.7661	7.41917	3.87545	1.36395	0.88081	0.704682	0.64767	1.96931	0.965884	0.886228	1.1538	0.960458	2.16264	1.22526	1.84035
Phbou.02G1464	GO:0006468(protein phosphorylation)		GO:0004672(protein kinase activity),GO:0005524(ATP binding)		0.652996	1.09853	1.42008	0.302797	0.30925	0.572629	4.72357	6.62155	0.278967	0.250377	0.328118	0.365505	0.251222	7.66924	2.38727	4.10068	2.27864	1.30811	2.85656	2.52362	1.08864	1.94058	2.17215	1.76003
Phbou.02G1467	GO:0090481(pyrimidine nucleotide-sugar transmembrane transport)	GO:0000139(Golgi membrane),GO:0016021(integral component of membrane)	GO:0015165(pyrimidine nucleotide-sugar transmembrane transporter activity)	K15272 SLC35A1_2_3; solute carrier family 35 (UDP-sugar transporter), member A1/2/3	8.77964	7.93349	8.08264	8.16133	8.11375	6.40143	10.635	8.35757	7.39634	7.4752	7.18856	6.48391	5.03275	5.17054	10.17	7.78532	11.7101	7.06142	21.434	12.9513	22.7762	17.7109	14.2498	15.1043
Phbou.02G1478				K14506 JAR1_4_6; jasmonic acid-amino synthetase [EC:6.3.2.52]	34.3922	32.9069	19.4332	55.5138	19.9428	26.041	33.5918	41.6529	28.865	12.3065	14.506	15.5444	18.5886	28.9756	84.7783	38.0314	37.4415	36.2226	53.805	23.2164	33.0054	21.9267	24.0632	22.6641
Phbou.02G1480					27.7997	24.8935	26.6642	25.7526	29.6021	26.1679	9.03093	9.98582	19.5133	16.6151	15.6673	20.4673	7.19441	5.89854	9.38402	6.84726	16.3482	5.58046	8.91037	7.95721	11.7583	15.9359	17.6058	24.3327
Phbou.02G1484	GO:0006355(regulation of transcription, DNA-templated)		GO:0003700(DNA-binding transcription factor activity),GO:0043565(sequence-specific DNA binding)		28.4167	20.5483	35.176	5.29166	1.50852	4.56662	0.507277	0.884529	0.212626	0.196287	0.327847	0.22474	44.5012	220.986	120.742	58.8405	7.71666	101.766	5.74673	7.0865	7.60111	6.20552	8.51447	4.68453
Phbou.02G1486	GO:0055085(transmembrane transport)	GO:0016021(integral component of membrane)			33.2879	37.9648	38.8155	35.4279	44.0974	36.9147	25.5204	24.2243	28.1563	19.2513	22.5428	29.7019	3.64889	5.34202	12.1359	17.3876	15.2479	17.7553	19.0452	16.2614	35.5833	20.8986	18.1052	22.4787
Phbou.02G1488			GO:0005524(ATP binding)		2.42414	2.48805	0.909195	1.89259	2.90524	1.22072	5.7847	8.40483	2.28259	8.60435	6.93124	3.98755	4.07851	27.3534	28.3623	8.87967	35.8092	26.3541	14.5309	16.5232	19.0214	55.3655	25.5954	38.7388
Phbou.02G1505	GO:0019673(GDP-mannose metabolic process)		GO:0008446(GDP-mannose 4,6-dehydratase activity)	K01711 gmd, GMDS; GDPmannose 4,6-dehydratase [EC:4.2.1.47]	8.50671	9.62938	6.24138	11.5721	8.25564	7.30145	10.3877	13.6609	10.6509	12.2841	10.7577	7.91141	36.025	45.358	54.0559	28.309	21.3894	50.9187	10.3051	14.814	10.4933	19.0677	19.7938	17.8723
Phbou.02G1510	GO:0055085(transmembrane transport)	GO:0016020(membrane)	GO:0022857(transmembrane transporter activity)		0.669642	0.213449	0.258439	0.558928	0.456671	0.364485	0.437949	0.663848	0.600764	0.462166	0.427531	0.634992	1.55679	2.17793	2.65253	5.4706	3.26187	8.4029	1.50654	4.37227	3.64223	8.10685	10.2582	5.49491
Phbou.02G1525	GO:0006355(regulation of transcription, DNA-templated)	GO:0005634(nucleus)	GO:0003700(DNA-binding transcription factor activity),GO:0043565(sequence-specific DNA binding)	K09419 HSFF; heat shock transcription factor, other eukaryote	2.61329	1.53445	2.30023	1.24368	0.833762	0.648818	2.53503	3.02112	0.646351	0.126569	0.341495	1.0597	3.33366	2.09689	5.71181	3.91035	38.8468	6.0837	34.6969	10.8269	24.4207	11.133	21.6403	4.44862
Phbou.02G1539	GO:0072488(ammonium transmembrane transport),GO:0015696(ammonium transport)	GO:0016020(membrane)	GO:0008519(ammonium transmembrane transporter activity)	K03320 amt, AMT, MEP; ammonium transporter, Amt family	9.27815	9.79952	12.029	5.67936	3.11859	7.47316	4.31085	4.52376	2.89512	2.41842	2.1809	2.36409	16.4497	26.9013	12.1511	21.9333	6.45515	25.5407	7.17548	6.42818	5.18739	6.14264	9.15128	5.79484
Phbou.02G1595					0.116654	0.123945	0.042877	0.0405696	0.132589	0.126989	0.231188	0.226754	0.0996715	0.107348	0.124129	0.0460907	1.23097	7.50901	9.49003	1.2387	1.39565	0.953442	0.388805	0.664381	0.802226	0.711594	0.786163	0.69871
Phbou.02G1648			GO:0005524(ATP binding)		14.5279	9.46368	14.5415	7.26293	3.75953	7.93103	2.05656	2.79874	3.85133	2.95429	2.85252	1.71689	11.8699	37.046	43.729	53.5173	12.0826	32.2419	15.3207	27.3076	12.894	12.9644	14.592	12.2496
Phbou.02G1650			GO:0005515(protein binding),GO:0051087(chaperone binding)		1.07825	0.925332	0.914586	1.94708	0.801321	0.902911	5.1286	6.19106	1.43507	1.77458	1.67689	1.42555	2.50264	1.4331	3.33845	0.681856	0.956888	1.01687	6.42738	2.63186	8.86704	1.693	0.83846	2.33493
Phbou.02G1702					7.88842	6.21518	5.83458	6.68549	9.84882	6.28855	7.64839	7.53	8.368	7.13628	6.81842	6.81852	3.96197	3.89775	6.0478	4.76392	10.0807	4.62112	17.8987	11.6119	23.672	5.26184	8.53112	7.15269
Phbou.02G1705	GO:0006886(intracellular protein transport),GO:0006888(ER to Golgi vesicle-mediated transport)	GO:0030127(COPII vesicle coat)	GO:0008270(zinc ion binding)	K14007 SEC24; protein transport protein SEC24	203.069	215.777	231.287	306.625	159.868	192.833	313.792	187.635	68.0972	51.9047	60.5689	160.225	24.6708	21.7944	23.4525	19.6651	21.3771	23.9123	20.7213	15.1493	22.1015	28.7298	23.6096	26.441
Phbou.02G1710	GO:0006508(proteolysis)		GO:0004185(serine-type carboxypeptidase activity)	K16297 SCPL-II; serine carboxypeptidase-like clade II [EC:3.4.16.-]	1.08337	1.25265	0.913519	1.46276	0.543248	0.693736	1.0609	1.33785	0.285863	0.263897	0.6103	0.339919	1.1348	1.29541	6.10724	0.687609	4.90139	0.919168	2.34971	1.51661	2.0319	3.05012	1.83354	2.4429
Phbou.02G1727	GO:0006633(fatty acid biosynthetic process)		GO:0031177(phosphopantetheine binding)		123.717	139.936	153.471	106.737	109.712	119.878	97.1985	76.1088	106.396	35.7727	62.115	96.0838	4.45515	5.35438	3.80006	12.4861	0.762439	2.32856	6.05348	18.2511	3.02793	0.837288	2.64294	1.52681
Phbou.02G1747			GO:0016747(transferase activity, transferring acyl groups other than amino-acyl groups)	K15400 HHT1; omega-hydroxypalmitate O-feruloyl transferase [EC:2.3.1.188]	7.5979	0	0.102171	0.0322241	1.4042	0.0336221	1.50577	1.40485	7.56057	7.11968	1.54465	0.146438	19.9523	8.72678	30.7829	35.2929	9.73944	11.7606	27.6784	50.8111	24.9667	2.5652	7.78152	5.62379
Phbou.02G1748			GO:0004866(endopeptidase inhibitor activity)		9.29844	36.6561	7.47425	40.2562	4.34599	15.6091	21.4935	46.4193	7.6849	5.87771	3.60632	2.98717	25.791	1.76647	25.7615	22.5929	5.56977	5.01364	0.108615	2.12113	0.162987	1.10098	0.540602	4.58043
Phbou.02G1749			GO:0004866(endopeptidase inhibitor activity)		5.71867	16.2268	2.52233	13.2666	1.49115	6.99433	6.68006	13.1823	2.67301	1.62517	1.18123	1.31582	1.36443	0.341898	2.70796	1.62468	1.0349	1.55261	0.0840891	0.287379	0.0630916	0.568248	0.261581	0.805941
Phbou.02G1754	GO:0006468(protein phosphorylation)		GO:0004672(protein kinase activity),GO:0005524(ATP binding)	K13430 PBS1; serine/threonine-protein kinase PBS1 [EC:2.7.11.1]	11.5918	17.5406	10.268	18.8864	8.71071	16.4463	16.6582	16.9474	14.9621	9.93406	10.6393	8.95381	20.9243	21.218	64.0207	9.87944	14.4718	20.8794	8.48009	10.1576	11.4372	13.1084	10.2528	18.0322
Phbou.02G1769					14.9785	16.5012	14.7734	16.3082	24.2109	16.1144	27.2385	27.4768	20.4188	20.052	21.4379	26.23	6.50303	2.85603	6.18739	2.73291	20.6154	6.7671	19.0661	12.003	46.3978	26.0299	18.1442	19.9868
Phbou.02G1770	GO:0006006(glucose metabolic process),GO:0055114(oxidation-reduction process)		GO:0004345(glucose-6-phosphate dehydrogenase activity),GO:0050661(NADP binding)	K00036 G6PD, zwf; glucose-6-phosphate 1-dehydrogenase [EC:1.1.1.49 1.1.1.363]	8.1285	7.25761	6.75369	7.45924	7.73789	7.11362	6.28128	6.90434	6.74088	9.83721	10.1273	6.85506	6.23939	10.4137	7.59344	6.50447	5.8665	4.66335	4.38255	4.00143	3.54443	7.85269	5.41782	8.619
Phbou.02G1773	GO:0006355(regulation of transcription, DNA-templated)		GO:0003677(DNA binding)		0.298723	0.0634788	0	0.124667	0.067906	0.195113	0	0	0	0.164936	0	0	36.822	45.0561	31.5286	55.8683	17.5378	37.6572	4.33103	4.59357	1.12053	6.22359	8.26951	5.43926
Phbou.02G1820	GO:0055114(oxidation-reduction process),GO:0009263(deoxyribonucleotide biosynthetic process)		GO:0016491(oxidoreductase activity)	K10808 RRM2; ribonucleoside-diphosphate reductase subunit M2 [EC:1.17.4.1]	1.24384	0.844345	0.80007	0.973305	0.863961	0.827469	0.61627	0.685043	0.309972	0.381538	0.294121	0.819082	9.19464	2.45817	7.72603	14.983	12.844	1.64454	1.77056	2.40352	1.10163	1.36185	4.6749	3.55949
Phbou.02G1821					306.424	320.027	374.679	309.082	249.291	398.224	188.709	212.755	320.122	496.64	387.465	326.176	98.9451	108.311	122.145	125.425	52.4177	194.174	15.3771	27.4372	18.5926	34.264	65.5229	35.7316
Phbou.02G1848	GO:0055114(oxidation-reduction process)	GO:0009507(chloroplast)	GO:0046422(violaxanthin de-epoxidase activity)	K09839 VDE, NPQ1; violaxanthin de-epoxidase [EC:1.23.5.1]	121.321	138.472	165.103	140.559	119.576	146.229	156.203	144.996	122.513	89.2811	94.6441	123.896	0.954508	2.32448	2.32874	0.293772	1.55745	1.3401	0.223321	0.261672	0.335113	0.80487	0.611334	1.36985
Phbou.02G1858					1.74807	1.66519	1.06348	3.01874	1.40451	0.984282	0.716769	2.10906	0.618036	0.0416023	0.160352	0.571593	1.43118	0.796445	1.19385	0.340682	0.424976	0.217355	0.60272	0.14713	0.847908	1.69708	0.421857	3.42991
Phbou.02G1861					3.44429	3.34134	1.48614	5.83299	9.92882	6.14038	6.35114	9.43132	4.99008	4.61648	4.99288	2.18921	32.8392	58.3444	41.3953	159.374	62.9631	88.6289	112.801	68.0478	57.4837	15.4591	67.2294	32.0511
Phbou.02G1863	GO:0006468(protein phosphorylation)		GO:0004672(protein kinase activity),GO:0005524(ATP binding),GO:0005515(protein binding)		0.262719	0.174462	0.0905291	0.359761	0.0746519	0.393243	0.351449	0.325557	0.0210443	0.158656	0.104833	0.175166	9.08038	19.4924	6.77689	5.09569	1.74699	14.873	0.82091	0.801572	0.49274	1.50243	1.65988	0.668772
Phbou.02G1866	GO:0005975(carbohydrate metabolic process)		GO:0004553(hydrolase activity, hydrolyzing O-glycosyl compounds)		2.57071	5.62344	2.81083	4.21474	2.57813	4.23297	4.41827	7.20574	1.60582	0.387645	0.413763	1.76681	10.7924	2.76648	15.5683	3.28543	9.38742	4.29984	1.43102	1.13367	1.82324	3.80125	3.0909	9.26438
Phbou.02G1868					0.234101	0.870567	0.387206	0.305307	0.199561	0.318552	0.695924	1.91121	0.150016	0.565494	0.311378	0.693713	22.9277	0.832766	26.5478	0.120282	3.30094	0.337654	2.41392	1.42852	7.57389	1.15341	5.91628	3.08478
Phbou.02G1869	GO:0006468(protein phosphorylation)		GO:0004672(protein kinase activity),GO:0005524(ATP binding),GO:0005515(protein binding)		3.58468	3.5245	1.59289	3.59116	3.46625	5.20302	3.47789	4.32638	6.33135	12.4317	12.5248	6.63773	1.60552	11.3107	40.7453	7.31226	37.9264	25.0027	8.26974	5.31074	10.6702	19.6574	14.4782	14.7198
Phbou.02G1881	GO:0016567(protein ubiquitination)		GO:0004842(ubiquitin-protein transferase activity)		1.82689	1.17486	0.954221	0.852711	1.85788	1.20372	1.08618	2.18676	2.03332	1.7254	1.12545	1.48163	1.04634	2.34543	4.60731	1.23508	9.55217	4.22987	8.53261	5.926	16.2304	6.90304	6.43012	9.04184
Phbou.02G1896			GO:0016810(hydrolase activity, acting on carbon-nitrogen (but not peptide) bonds)		27.0293	27.9482	29.0775	28.4757	26.8252	25.4769	23.6742	17.0307	24.1224	8.8724	14.3806	18.8714	1.0435	6.56641	8.00259	2.81141	9.54927	4.80186	6.22102	3.45963	10.8808	11.4612	7.07442	10.5824
Phbou.02G1902	GO:0000160(phosphorelay signal transduction system)			K14492 ARR-A; two-component response regulator ARR-A family	10.6038	6.96024	10.965	8.1131	6.48148	10.1581	11.8244	14.236	2.23483	2.60211	2.60769	4.13377	15.339	31.1346	23.064	29.7838	7.7931	114.333	13.7835	3.33594	15.6451	19.3719	2.78519	7.67796
Phbou.02G1904			GO:0010333(terpene synthase activity),GO:0016829(lyase activity),GO:0000287(magnesium ion binding)		0.30086	0.348725	0.150795	0	0.0310872	0.0297741	0.0650459	0.223294	0.140215	6.90889	12.8928	1.39404	22.9991	65.8271	60.2511	516.417	69.0683	142.767	58.9008	273.78	27.2391	233.822	378.406	166.508
Phbou.02G1905	GO:0055114(oxidation-reduction process)		GO:0005506(iron ion binding),GO:0016705(oxidoreductase activity, acting on paired donors, with incorporation or reduction of molecular oxygen),GO:0020037(heme binding)		6.2192	6.70369	4.07489	8.58891	11.474	6.31231	13.6473	20.6389	13.3615	7.09163	12.8198	12.5355	55.4621	85.6846	87.2993	34.1155	101.289	28.5573	29.3653	76.854	78.833	56.6735	41.0251	75.0769
Phbou.02G1906					0.0250677	0.0266345	0	0.0261539	0	0	0.0596159	0.0877087	0	0.0346019	0.0800219	0.0297132	0.867966	0.611472	2.30623	0.206077	7.51918	1.98858	1.22192	1.98856	5.64185	21.0668	10.2142	21.8311
Phbou.02G1908	GO:0055114(oxidation-reduction process)		GO:0005506(iron ion binding),GO:0016705(oxidoreductase activity, acting on paired donors, with incorporation or reduction of molecular oxygen),GO:0020037(heme binding)		3.66927	3.83469	1.89034	8.91171	6.3925	12.5396	3.43328	5.61237	11.3711	13.5339	19.4899	11.7287	105.834	84.7963	341.839	87.4334	98.5419	94.6545	50.2215	53.0393	23.6352	19.8565	36.3907	31.4529
Phbou.02G1910	GO:0045454(cell redox homeostasis)		GO:0009055(electron transfer activity),GO:0015035(protein disulfide oxidoreductase activity)	K17479 GRXCR1; glutaredoxin domain-containing cysteine-rich protein 1	15.9192	15.9431	13.6902	24.397	12.2069	25.7871	16.0312	16.6121	18.5478	26.4948	23.8285	16.522	74.674	105.904	78.9318	78.3491	89.3382	122.165	35.129	37.555	36.4285	48.1429	78.1826	56.2061
Phbou.02G1916			GO:0005509(calcium ion binding),GO:0005544(calcium-dependent phospholipid binding)	K17098 ANNAT; annexin D	7.18674	19.7549	12.6794	13.7386	7.06179	8.27773	8.76628	10.8694	5.22933	1.08802	3.20691	6.15537	0.733907	0.47125	0.770194	0.285875	0.832088	0.267502	0	0.792208	0.434807	0	0	0
Phbou.02G1917			GO:0005509(calcium ion binding),GO:0005544(calcium-dependent phospholipid binding)	K17098 ANNAT; annexin D	5.89911	11.3004	10.1608	7.95174	7.97743	7.49985	5.83699	4.97174	3.47672	1.18873	1.60364	3.31753	0.638966	0.262584	1.1004	0.486725	1.04872	0.683165	0.32291	0.210202	0.242278	0.848603	0.602698	0.412652
Phbou.02G1922					0.569373	0.806614	1.08824	0.475237	0.9923	1.03303	1.35408	2.43487	0.340539	0.157186	0.121171	0.764874	0.78858	11.1109	2.61912	1.17018	1.11911	0.547486	0.759084	2.45523	3.41722	0.587772	1.12163	0.818476
Phbou.02G1923	GO:0015693(magnesium ion transport)	GO:0016021(integral component of membrane)	GO:0015095(magnesium ion transmembrane transporter activity)	K22733 NIPA, SLC57A2S; magnesium transporter	20.12	20.1004	18.1778	24.0376	21.0468	22.6814	21.6785	21.8636	20.211	21.8861	20.9524	15.4355	17.4694	29.6704	37.2286	12.9111	20.6915	23.3232	21.1052	12.6791	18.6264	16.9212	16.7805	16.0109
Phbou.02G1925			GO:0003824(catalytic activity)	K00830 AGXT; alanine-glyoxylate transaminase / serine-glyoxylate transaminase / serine-pyruvate transaminase [EC:2.6.1.44 2.6.1.45 2.6.1.51]	306.472	278.202	380.76	308.017	297.939	318.88	363.025	302.046	301.54	218.406	283.282	333.777	3.34965	1.49624	7.52432	5.71831	14.5306	16.6045	55.7885	34.4237	48.3187	4.6006	9.93647	15.7305
Phbou.02G1931	GO:0006629(lipid metabolic process)		GO:0004806(triglyceride lipase activity)	K14674 TGL4; TAG lipase / steryl ester hydrolase / phospholipase A2 / LPA acyltransferase [EC:3.1.1.3 3.1.1.13 3.1.1.4 2.3.1.51]	8.13634	5.70524	4.19483	9.55241	10.3857	6.41998	22.6614	24.4558	11.2676	8.26615	9.35497	6.25684	7.74303	125.578	51.1915	38.232	27.2991	17.1436	23.4555	24.569	26.3893	14.5539	18.6551	19.7114
Phbou.02G1933					197.912	208.722	171.468	269.453	118.022	348.209	72.9728	96.1645	216.262	102.816	100.58	91.3078	168.117	400.415	468.5	242.83	239.029	410.904	96.4298	129.394	88.8657	135.506	202.014	259.65
Phbou.02G1936			GO:0005515(protein binding)		0.306437	0	0.112633	1.33215	6.44352	0.444782	2.73288	2.2635	1.57096	0.916472	2.33686	2.54258	0	0.830542	0	0.157448	0.130937	0.220993	0	0.0623306	0.766313	0	0	0.978899
Phbou.02G1940	GO:0006468(protein phosphorylation)		GO:0004672(protein kinase activity),GO:0005524(ATP binding)	K04733 IRAK4; interleukin-1 receptor-associated kinase 4 [EC:2.7.11.1]	14.809	18.351	17.1591	15.6291	8.7464	17.9081	7.76763	9.81249	13.0622	9.1585	7.53322	8.67534	8.01874	44.9803	16.3442	12.4061	7.71597	11.691	7.65163	20.3689	17.0626	5.87364	9.62735	10.898
Phbou.02G1942			GO:0046983(protein dimerization activity)		0.121206	0.120197	0.0801906	0.0252917	0.036737	0.0967595	0	0.0471207	0.113917	0.0223074	0.0171964	0.0287337	0.343735	0.854119	0.55755	0.348745	0.435035	0.0582735	0.585769	1.13408	0.575896	0.068249	0.251336	0.222633
Phbou.02G1948	GO:0055114(oxidation-reduction process),GO:0046168(glycerol-3-phosphate catabolic process),GO:0006072(glycerol-3-phosphate metabolic process),GO:0005975(carbohydrate metabolic process)	GO:0009331(glycerol-3-phosphate dehydrogenase complex)	GO:0016491(oxidoreductase activity),GO:0016616(oxidoreductase activity, acting on the CH-OH group of donors, NAD or NADP as acceptor),GO:0051287(NAD binding),GO:0004367(glycerol-3-phosphate dehydrogenase [NAD+] activity)	K00006 GPD1; glycerol-3-phosphate dehydrogenase (NAD+) [EC:1.1.1.8]	8.04021	6.9504	5.38196	7.60681	8.44797	5.84238	16.5926	15.8728	12.5108	23.1749	22.326	9.84229	11.32	43.4732	43.3718	33.3399	23.7541	26.9616	29.9198	44.292	52.0384	29.3361	25.733	27.7301
Phbou.02G1950			GO:0005515(protein binding)		4.75685	4.24936	4.91115	6.54354	5.47553	6.26672	5.62033	4.91181	4.34911	1.75653	1.77319	2.62167	0.0599474	0.246355	0.232288	0.124539	0.621413	0.131102	0.492297	0.110931	0.284129	0.639766	0.424085	0.725901
Phbou.02G1952	GO:0070588(calcium ion transmembrane transport)	GO:0016020(membrane),GO:0016021(integral component of membrane)	GO:0005516(calmodulin binding),GO:0005388(calcium-transporting ATPase activity),GO:0005524(ATP binding),GO:0000166(nucleotide binding)	K01537 E3.6.3.8; Ca2+-transporting ATPase [EC:3.6.3.8]	1.0465	0.53802	0.688645	0.862911	0.556358	1.21271	0.802832	1.47644	1.90367	3.56471	3.25086	1.18041	0.300566	2.2645	0.754868	2.56704	1.73092	0.900774	1.01263	0.865181	0.506516	0.950424	0.945019	1.07164
Phbou.02G1956					39.3503	37.0766	49.94	41.2491	24.4725	52.1313	9.93212	8.00978	34.256	15.6289	15.8007	24.4214	1.65263	12.8284	20.1598	9.91836	11.8966	7.22841	2.08794	1.81223	2.78502	2.6129	2.30937	4.44702
Phbou.02G1958				K11982 RNF115_126; E3 ubiquitin-protein ligase RNF115/126 [EC:2.3.2.27]	7.64731	6.92497	9.86984	9.0667	7.11161	8.32484	20.5635	18.9529	11.583	8.03687	8.78463	8.96151	2.49313	4.76948	3.66434	3.0362	4.23302	4.38694	3.91014	4.45437	7.17142	4.77091	2.43271	4.78863
Phbou.02G1960				K04733 IRAK4; interleukin-1 receptor-associated kinase 4 [EC:2.7.11.1]	3.17247	4.52391	4.05054	6.01015	3.32117	4.54413	27.5979	35.2476	4.27992	3.57241	3.02041	4.35413	5.03807	6.27908	6.18725	1.28685	2.35438	2.52872	0.626078	0.509441	0.469743	2.35047	0.259678	1.1001
Phbou.02G1967	GO:0055114(oxidation-reduction process)		GO:0005506(iron ion binding),GO:0016705(oxidoreductase activity, acting on paired donors, with incorporation or reduction of molecular oxygen),GO:0020037(heme binding)	K09754 CYP98A, C3'H; 5-O-(4-coumaroyl)-D-quinate 3'-monooxygenase [EC:1.14.14.96]	1.80544	1.3702	0.995403	1.68185	2.41851	1.40385	28.369	35.9091	3.1403	1.33506	1.30362	1.22287	7.49519	1.31071	8.77465	0.927635	4.17404	1.30203	30.1814	2.12471	15.3587	1.27076	0.501401	2.74208
Phbou.02G1969			GO:0016787(hydrolase activity)		51.5641	39.094	22.7074	29.1564	34.4252	19.1948	45.5702	79.0341	21.848	56.5814	33.5786	18.2781	416.17	776.433	502.865	512.556	137.784	649.319	129.872	301.945	105.009	180.208	247.511	168.122
Phbou.02G1973	GO:0055114(oxidation-reduction process)		GO:0005506(iron ion binding),GO:0016705(oxidoreductase activity, acting on paired donors, with incorporation or reduction of molecular oxygen),GO:0020037(heme binding)		26.3182	23.247	31.7567	21.3324	25.0272	20.2414	45.1761	35.2602	18.4553	12.5918	10.5994	12.3871	0.0691532	0.0710465	0.0893198	0	0	0	0.131053	0	0.196657	0.0492008	0.0543566	0.0418687
Phbou.02G1986	GO:0006355(regulation of transcription, DNA-templated)		GO:0003700(DNA-binding transcription factor activity)		49.7605	42.2691	35.8394	43.6656	50.1525	44.5945	37.7256	39.4373	77.8651	117.402	118.108	76.0438	52.5724	50.9694	81.763	31.6146	83.8243	78.8341	28.1986	32.6759	45.7455	74.5219	58.0485	69.5476
Phbou.02G1994	GO:0055114(oxidation-reduction process)		GO:0005506(iron ion binding),GO:0016705(oxidoreductase activity, acting on paired donors, with incorporation or reduction of molecular oxygen),GO:0020037(heme binding)		15.3149	23.8155	24.8277	20.6875	18.2139	20.1496	33.2259	29.2174	13.4537	5.38994	6.7991	13.1039	0	0	0	0	0.0650052	0	0	0	0	0	0	0.0607484
Phbou.02G1998	GO:0007017(microtubule-based process)	GO:0005874(microtubule)	GO:0003924(GTPase activity),GO:0005200(structural constituent of cytoskeleton),GO:0005525(GTP binding)	K07375 TUBB; tubulin beta	11.9124	18.5036	13.3022	12.0816	9.51902	12.6716	23.2968	22.6031	6.54866	6.30181	6.24134	8.17096	25.3043	8.7886	17.3076	18.2064	44.7249	10.5532	17.1185	15.3499	21.9452	13.577	12.9779	17.2038
Phbou.02G2006					14.0075	11.8661	9.81007	13.627	15.4906	14.8363	34.8881	29.1413	22.8044	12.0191	14.3008	17.2764	0.187261	4.23254	5.8049	1.16709	4.61022	3.00322	19.1636	7.62346	39.4073	1.33232	1.76632	5.89561
Phbou.02G2011					49.538	35.8233	38.0085	39.9917	43.674	37.0107	2.91168	5.05263	28.0029	23.7897	40.0854	37.7316	13.6027	14.7409	12.756	16.5491	18.7122	14.5346	1.88338	6.09171	8.30189	21.7424	12.1569	24.7073
Phbou.02G2015			GO:0005515(protein binding),GO:0043531(ADP binding)		6.82796	5.38639	4.31113	6.88963	7.01651	9.9784	4.96045	4.3635	5.08272	2.55634	3.50335	4.03557	1.46199	7.18689	10.6847	15.8975	3.42906	12.1686	1.12229	2.55698	2.63139	3.79202	2.29835	7.1037
Phbou.02G2016	GO:0055085(transmembrane transport)	GO:0016021(integral component of membrane)		K13947 PIN; auxin efflux carrier family	9.70229	7.1992	6.73476	7.63353	8.82214	6.51027	1.05913	0.890416	6.03391	5.66435	8.66538	7.88054	1.38467	2.06921	5.52802	3.72653	9.66415	2.47762	2.10724	1.86349	6.0259	20.5541	6.38198	12.2323
Phbou.02G2024			GO:0005515(protein binding)		4.62486	5.10766	5.26421	4.34101	4.37111	4.18648	3.82396	3.88595	3.95157	1.94491	2.16956	3.22236	0.213186	0.539132	1.18615	0.476954	1.14744	0.334726	0.68371	0.445069	0.963789	1.35342	1.21167	2.04531
Phbou.02G2030					31.7253	20.166	15.5818	38.0144	4.25151	49.1648	11.5315	22.4591	7.27975	4.58951	9.28718	3.12003	8.77143	90.9606	87.9797	55.9483	33.0311	65.3409	34.2846	25.1922	25.4637	32.5684	12.9274	64.8895
Phbou.02G2040			GO:0005515(protein binding)	K07199 PRKAB; 5'-AMP-activated protein kinase, regulatory beta subunit	17.1461	13.0005	9.67517	19.4428	29.69	13.3636	21.202	28.7286	29.7642	36.89	38.5025	27.1935	26.0408	234.484	110.882	111.01	134.247	106.411	171.292	201.69	439.872	84.308	119.934	120.345
Phbou.02G2041			GO:0005509(calcium ion binding)	K02183 CALM; calmodulin	305.222	291.998	188.337	388.961	326.472	299.857	242.597	342.17	385.731	558.943	427.699	309.265	1301.9	767.864	889.356	497.016	629.569	808.932	507.692	616.789	603.822	529.169	511.6	529.549
Phbou.02G2044				K10583 UBE2S, E2EPF; ubiquitin-conjugating enzyme E2 S [EC:2.3.2.23]	6.61787	8.01591	4.23246	6.49036	7.02044	8.597	17.8895	21.7143	8.14239	16.93	12.3468	7.63511	55.78	39.4603	37.4327	27.7008	42.02	28.6993	41.7433	61.9745	62.9706	32.9786	30.7394	40.5897
Phbou.02G2047				K16675 ZDHHC9_14_18; palmitoyltransferase ZDHHC9/14/18 [EC:2.3.1.225]	3.42333	3.6373	3.92952	3.5424	3.09365	2.96297	0.567226	0.981788	3.84801	2.13028	2.86638	2.69408	0.610706	0.91262	1.32662	0.7497	2.94947	1.13322	0.0701428	0.445188	0.842045	2.88352	2.70565	3.89919
Phbou.02G2057	GO:0009664(plant-type cell wall organization)	GO:0005576(extracellular region)			1.78804	1.31525	0.227495	0.358754	0.0781652	0.149727	3.92521	4.7322	0.0881387	0.284781	0.146355	0.815154	2.17708	5.31213	10.8085	4.45215	57.9176	7.24093	26.9897	17.2056	18.1865	78.8023	45.5622	45.6396
Phbou.02G2060					56.8381	53.1804	57.2801	55.8509	58.4555	53.1365	33.9979	30.1317	58.3205	46.2652	52.0496	63.0024	2.48771	8.82282	13.4249	8.74335	24.507	13.5639	10.9359	14.0415	14.0198	29.2889	21.965	23.4799
Phbou.02G2072				K01738 cysK; cysteine synthase [EC:2.5.1.47]	37.0163	45.5247	58.7583	59.2744	66.7309	57.4178	30.3114	20.8742	26.7617	10.8553	19.3334	28.9293	1.20724	0	1.21279	0.696666	3.64997	1.56454	1.35576	1.65478	2.03444	5.72614	1.47611	5.52251
Phbou.02G2083	GO:0006468(protein phosphorylation)		GO:0004672(protein kinase activity),GO:0005524(ATP binding),GO:0005509(calcium ion binding)	K13412 CPK; calcium-dependent protein kinase [EC:2.7.11.1]	1.90816	0.935734	0.971111	1.53142	2.75274	1.39813	5.71611	6.29123	5.12626	11.5993	10.1521	3.82762	19.5305	11.338	24.0539	18.0245	11.7125	11.0088	9.99843	30.3635	10.1171	13.6889	15.9794	12.0445
Phbou.02G2084				K03678 RRP45, EXOSC9; exosome complex component RRP45	21.7898	18.1843	16.6624	19.5112	22.3942	17.4494	15.1888	13.5343	18.9387	19.9363	18.0336	18.1092	12.1409	9.84288	13.7613	10.9812	21.4035	10.1149	6.15644	5.90952	6.88957	18.0986	16.4895	17.1016
Phbou.02G2099	GO:0006535(cysteine biosynthetic process from serine)		GO:0004124(cysteine synthase activity)	K01738 cysK; cysteine synthase [EC:2.5.1.47]	250.584	233.31	271.138	273.005	241.866	304.846	171.481	129.244	145.032	61.7368	76.8054	128.158	2.02467	1.21762	3.76321	2.56475	15.3568	4.96783	3.80578	2.74141	4.7747	11.6646	5.04608	10.285
Phbou.02G2101			GO:0005515(protein binding)		1.49655	0.351059	0.3429	0.993619	0.88363	1.67146	0.369776	0.49869	2.09239	1.85112	1.88198	0.714164	2.96103	57.2072	9.13913	14.1803	13.1047	13.2035	1.36036	7.37687	2.00489	19.3707	9.27962	28.7305
Phbou.02G2107	GO:0006535(cysteine biosynthetic process from serine)		GO:0004124(cysteine synthase activity)	K01738 cysK; cysteine synthase [EC:2.5.1.47]	200.742	230.577	274.841	225.409	197.881	226.608	140.754	111.31	136.524	64.1494	72.879	116.983	2.11267	2.27387	3.70333	2.299	15.9035	4.32693	1.77944	2.60628	1.23974	8.5892	3.32125	9.44105
Phbou.02G2114	GO:0006535(cysteine biosynthetic process from serine)		GO:0004124(cysteine synthase activity)	K01738 cysK; cysteine synthase [EC:2.5.1.47]	290.311	354.529	393.93	349.469	293.558	337.178	156.88	140.48	192.67	83.0604	97.0263	162.578	3.75226	6.04295	6.22185	5.05634	27.3322	6.87528	4.67657	4.06597	5.67176	13.3482	6.29736	14.736
Phbou.02G2116			GO:0005515(protein binding),GO:0043531(ADP binding)		1.80874	0.542795	0.243596	1.066	1.36531	2.63032	0.459705	1.23994	3.80456	7.64247	7.31655	1.50566	2.43133	41.0048	21.612	28.7454	31.911	36.9614	3.45142	18.5356	3.75489	41.2633	33.3477	54.5484
Phbou.02G2117	GO:0046856(phosphatidylinositol dephosphorylation)				5.61326	5.0262	4.64219	4.98275	7.64064	4.26262	12.865	13.8589	7.71628	10.6538	8.86308	3.8365	0.604572	1.74835	2.71861	3.00039	2.84335	2.67698	2.23488	4.88931	2.37727	2.38966	2.88648	2.19622
Phbou.02G2118		GO:0005634(nucleus)	GO:0003700(DNA-binding transcription factor activity)	K14514 EIN3; ethylene-insensitive protein 3	50.5293	43.4407	33.5502	31.851	32.5563	29.2035	20.7751	25.2481	40.9319	56.1777	45.7996	33.8108	11.5731	16.4285	44.2368	17.4476	53.7804	35.8769	21.9005	17.5097	30.4753	80.3561	53.2872	70.2116
Phbou.02G2119		GO:0008250(oligosaccharyltransferase complex),GO:0016021(integral component of membrane)	GO:0004579(dolichyl-diphosphooligosaccharide-protein glycotransferase activity)	K12668 OST2, DAD1; oligosaccharyltransferase complex subunit epsilon	5.21408	5.17064	6.13272	3.98935	5.53126	4.73002	1.03334	2.43245	5.12326	7.19719	6.47288	4.53226	0.17194	1.41318	1.77665	2.8576	7.57488	2.25614	1.30338	1.90902	2.28181	6.36122	7.56842	4.78863
Phbou.02G2140					23.7661	23.1523	33.427	10.7783	6.54465	10.3241	57.7288	79.9945	9.55021	26.104	18.5613	8.83255	30.2689	75.7358	25.6793	78.2552	31.4779	83.865	237.848	25.56	28.9045	19.5489	64.529	8.58831
Phbou.02G2141			GO:0008270(zinc ion binding),GO:0016787(hydrolase activity),GO:0003824(catalytic activity)	K15441 TAD2, ADAT2; tRNA-specific adenosine deaminase 2 [EC:3.5.4.-]	11.6098	11.1655	11.9836	12.5874	14.5562	14.0456	8.85241	9.26891	9.97079	9.74745	9.78111	10.6402	1.44455	1.36246	2.47756	1.91868	6.41313	1.45011	21.8708	4.5282	6.28547	3.80779	3.2761	4.50205
Phbou.02G2144			GO:0003677(DNA binding)	K09422 MYBP; transcription factor MYB, plant	2.86361	2.42823	0.364342	3.76336	3.56776	0.989149	5.23864	8.67065	2.01149	4.44685	4.95155	2.38253	15.4176	41.9222	33.1779	7.46981	2.4707	19.9763	8.98226	5.57827	6.40367	8.6824	5.1387	4.71677
Phbou.02G2155	GO:0006396(RNA processing)	GO:0000178(exosome (RNase complex))		K03678 RRP45, EXOSC9; exosome complex component RRP45	6.96334	5.2972	5.5429	6.53428	6.08813	4.70963	0.783915	1.05721	3.85493	2.90059	2.84982	4.24899	1.0598	1.75886	0.789729	1.43958	2.8521	1.4263	0.36049	0.65371	0.85006	3.88612	3.8448	4.14608
Phbou.02G2170					0.89617	0.211596	0	1.61028	0.735649	1.35495	1.77606	1.50973	0.638088	0.893402	0.688707	0.354082	34.182	91.9946	114.447	87.793	17.1676	105.202	5.72492	22.9071	6.16294	19.1333	43.2833	20.8147
Phbou.02G2171					17.176	18.342	14.0009	16.7407	13.888	15.9049	5.99793	6.49146	21.2331	37.934	38.0339	25.1525	1.29053	2.56333	6.83418	17.6948	11.4824	7.90248	7.06534	13.5855	4.32242	17.2618	18.9354	18.7002
Phbou.02G2173	GO:0055085(transmembrane transport)	GO:0016020(membrane)	GO:0022857(transmembrane transporter activity)	K14638 SLC15A3_4, PHT; solute carrier family 15 (peptide/histidine transporter), member 3/4	14.2507	26.2815	22.4654	30.1604	37.5988	38.2227	45.0375	57.4763	57.8131	18.6236	39.8122	43.7704	6.11089	1.04637	5.64278	18.4024	16.9477	3.71228	7.5851	14.7467	21.5956	21.243	16.896	31.1565
Phbou.02G2184			GO:0016787(hydrolase activity)		2.42344	1.81198	1.48459	2.38799	3.62166	1.70991	2.40143	3.71625	2.64582	4.70802	3.82035	3.61729	2.61946	8.11914	15.5978	15.8644	140.829	62.0762	5.8336	31.3837	10.1848	142.461	143.012	73.9213
Phbou.02G2189			GO:0005509(calcium ion binding)	K13448 CML; calcium-binding protein CML	37.011	24.2196	15.0001	51.4012	14.7652	36.0209	30.4571	44.4521	16.4921	8.6274	14.2143	15.8338	110.086	102.388	118.856	34.0027	57.34	70.3517	50.2415	43.6735	59.9917	44.3372	36.2134	47.2724
Phbou.02G2203	GO:0006508(proteolysis)		GO:0004190(aspartic-type endopeptidase activity)		33.9838	27.932	26.4961	33.6359	34.2694	28.5245	43.0973	49.8441	35.0491	29.5749	30.0432	29.0923	17.9135	36.866	38.7086	56.4981	40.409	48.4386	85.3796	69.0546	114.546	49.3693	54.0979	51.093
Phbou.02G2204	GO:0015743(malate transport)				9.50207	7.25364	6.96152	9.06535	8.53792	7.92102	10.9426	10.7577	9.92903	11.0482	13.7545	10.6542	1.07976	2.30564	2.13298	2.15519	4.91054	3.21023	2.00614	4.17894	7.5059	6.23615	5.39189	5.97336
Phbou.02G2205		GO:0016020(membrane),GO:0016021(integral component of membrane)			4.04486	3.86119	5.01768	3.36292	2.58604	3.16481	10.1831	6.04428	1.5795	0.523432	1.24414	1.68555	0.0312618	0	0.0403784	0.0324727	0	0.0455786	0	0	0.118536	0	0	0
Phbou.02G2208			GO:0005525(GTP binding)	K07955 ARL8; ADP-ribosylation factor-like protein 8	15.6944	15.6227	14.661	14.7425	21.4534	17.2551	17.6082	21.1623	27.532	68.5173	54.8715	22.9291	3.24966	5.5114	7.59519	6.21527	6.95107	5.79076	4.75734	7.50879	8.11674	9.24823	8.19011	8.24478
Phbou.02G2209			GO:0003677(DNA binding)	K09422 MYBP; transcription factor MYB, plant	1.93284	0.892889	0.926647	1.5782	3.58186	2.19556	8.24403	14.2116	7.75466	70.5852	35.8132	11.6046	9.60218	14.9471	34.5764	46.2436	17.6127	35.5748	7.50996	15.9481	19.7017	23.2456	43.5867	19.2781
Phbou.02G2232					77.2307	66.2961	69.5771	66.0915	65.3307	61.2667	86.2334	90.4109	101.629	231.975	174.208	110.204	22.5244	15.1194	33.9506	46.9211	24.1538	29.5021	42.5571	70.905	29.5278	26.6996	32.8392	25.9382
Phbou.02G2233			GO:0003968(RNA-directed 5'-3' RNA polymerase activity)	K11699 RDR, RDRP; RNA-dependent RNA polymerase [EC:2.7.7.48]	0.875254	1.03937	0.813727	0.662504	0.994817	0.616516	0.469364	0.14011	0.94579	0.876498	0.675677	0.671295	0.186757	0.069771	0.109645	0.123449	0.307987	0.123766	2.4882	0.544563	1.60938	0.797239	0.346975	0.781223
Phbou.02G2238	GO:0005992(trehalose biosynthetic process)		GO:0003824(catalytic activity)	K16055 TPS; trehalose 6-phosphate synthase/phosphatase [EC:2.4.1.15 3.1.3.12]	11.8849	20.2659	18.2344	14.2808	13.3061	16.0149	23.2893	25.3345	13.7203	22.5495	19.775	15.7495	1.29906	1.17628	5.11899	1.53234	5.84858	2.5039	4.17264	3.17799	9.39214	11.4043	5.71124	9.49147
Phbou.02G2239	GO:0055114(oxidation-reduction process)	GO:0005737(cytoplasm)	GO:0003824(catalytic activity),GO:0016627(oxidoreductase activity, acting on the CH-CH group of donors)	K00207 DPYD; dihydropyrimidine dehydrogenase (NADP+) [EC:1.3.1.2]	72.4125	70.6557	65.2745	79.2925	92.3308	76.9989	64.1278	76.8792	122.623	205.126	172.466	113.906	16.143	76.7834	68.9103	68.534	75.9233	77.179	88.6887	103.083	99.6928	75.6895	82.4653	79.4673
Phbou.02G2246					32.1078	28.3532	27.7106	32.2014	29.1156	31.9481	25.0292	26.4306	35.4959	35.7884	32.2212	26.0555	66.027	94.1864	93.6016	57.2004	48.4326	58.5047	50.7705	43.1938	53.7309	41.6962	47.7583	42.7466
Phbou.02G2248					2.71112	3.56179	1.47454	4.81627	8.03681	2.19355	12.2199	16.5789	5.93978	22.7317	16.159	6.25338	38.9262	76.4836	122.137	64.4346	53.7494	153.508	39.2659	26.6709	25.3553	31.4341	64.7841	42.659
Phbou.02G2268					0.423283	0.337305	0.233371	0.772844	1.62373	0.28799	0.188747	0.493671	0.678115	1.82586	1.52012	1.1916	1.98905	1.18308	4.19169	1.3049	3.39119	0.763147	11.7713	2.84122	15.9769	8.19302	4.11436	16.6062
Phbou.02G2272				K10666 RNF5; E3 ubiquitin-protein ligase RNF5 [EC:2.3.2.27]	14.8856	13.6432	12.0614	12.8513	16.3785	12.218	14.0812	14.9205	20.7845	37.9434	27.9341	18.0388	4.28139	13.0508	20.4182	20.9655	37.3701	34.2287	39.2311	29.1365	39.0682	29.7246	39.6441	24.4404
Phbou.02G2273					6.93842	11.5162	4.61764	9.95909	8.98285	6.50285	9.44654	12.5214	9.76069	11.8725	12.1012	7.59161	11.5755	7.26062	14.6626	9.09172	9.89401	11.5768	3.00188	5.66191	7.39216	6.55964	4.56532	9.71334
Phbou.02G2285	GO:0006559(L-phenylalanine catabolic process)	GO:0005737(cytoplasm)	GO:0016841(ammonia-lyase activity),GO:0003824(catalytic activity)	K10775 PAL; phenylalanine ammonia-lyase [EC:4.3.1.24]	22.6469	22.9256	26.4915	15.3068	8.71531	11.4708	12.2021	16.5624	7.52114	4.16208	5.96845	6.47557	184.061	281.352	240.678	390.26	66.6011	303.754	95.453	170.641	82.3659	82.6326	186.769	85.3879
Phbou.02G2298					134.401	148.004	180.483	131.638	122.09	137.405	86.1644	76.4919	103.618	45.3011	54.1565	84.5321	0.257676	0	0.266256	0.0535313	0.200329	0	0.26044	0.31788	0.586219	0.146664	0.24305	0.249615
Phbou.02G2302			GO:0003677(DNA binding)	K09422 MYBP; transcription factor MYB, plant	4.4341	43.895	20.75	40.9591	15.9389	33.5531	31.1639	45.4919	3.37276	9.65356	4.48807	5.38401	5.77744	0.146558	2.53349	1.03725	1.20147	0.519957	1.75723	1.80383	1.01419	3.04482	1.06523	10.7961
Phbou.02G2303	GO:0055085(transmembrane transport)	GO:0016021(integral component of membrane)	GO:0022857(transmembrane transporter activity)		21.5562	63.6663	39.6157	70.6838	36.3138	58.8046	6.25553	8.52991	10.8535	21.7848	14.882	10.9504	1.01548	1.82575	2.13139	0.131852	2.7961	0.370135	0.320743	1.09615	1.20326	1.80623	1.99551	3.22782
Phbou.02G2307					2.88732	2.65181	3.34565	2.70609	1.83555	2.87676	1.57117	0.970283	2.32064	0.270202	1.45806	1.97223	2.5659	1.49216	2.43873	0.754325	0.815505	0.423507	1.71263	1.01532	4.1303	0.344448	0.228326	0.644856
Phbou.02G2313	GO:0006468(protein phosphorylation)		GO:0004672(protein kinase activity),GO:0005524(ATP binding)		5.32098	5.55985	5.21898	3.28186	1.53702	2.14415	6.467	9.32586	1.84617	1.58257	1.18869	0.696913	0.407157	15.537	3.60612	9.78775	2.41176	6.1058	1.98413	4.30531	0.716774	1.82086	2.74319	2.50034
Phbou.02G2325				K13464 JAZ; jasmonate ZIM domain-containing protein	54.4145	90.6384	20.3972	129.544	39.9346	112.799	62.9782	103.052	42.645	30.671	31.0101	19.4555	77.5069	1620.95	1536.69	848.959	393.225	1552.99	243.062	296.114	169.14	300.32	422.901	300.374
Phbou.02G2327	GO:0045454(cell redox homeostasis)			K17609 NXN; nucleoredoxin [EC:1.8.1.8]	211.591	173.295	142.353	226.661	433.283	244.272	456.991	437.502	434.857	270.472	375.648	378.106	415.604	468.366	485.198	273.582	548.057	323.267	459.592	565.347	846.736	329.938	304.173	360.531
Phbou.02G2328	GO:0045454(cell redox homeostasis)			K17609 NXN; nucleoredoxin [EC:1.8.1.8]	2.92359	1.74512	1.08666	2.46764	3.54698	1.6807	1.83587	2.03053	2.44184	2.3125	3.00606	4.322	3.5097	0.600965	5.37269	2.8355	2.77914	1.13712	3.98255	3.56801	3.08051	2.72828	1.27719	2.4791
Phbou.02G2329	GO:0045454(cell redox homeostasis)			K17609 NXN; nucleoredoxin [EC:1.8.1.8]	15.7101	39.3849	24.0877	15.1378	10.6252	16.2893	14.3966	16.3162	8.07046	17.6977	15.5425	7.38704	103.237	36.4871	79.3838	33.7551	72.1062	54.6819	77.5685	59.5392	66.4787	88.4605	68.5527	96.9745
Phbou.02G2335	GO:0006355(regulation of transcription, DNA-templated)		GO:0003700(DNA-binding transcription factor activity),GO:0003677(DNA binding)		0	0.185873	0.0551143	0.495409	0	0.0816161	0.713209	1.83626	0.064059	3.17366	1.8083	0.207358	3.23876	5.84206	4.15133	3.95488	0.128141	12.2195	0.0312357	0.0304999	0.046872	0.140721	0.1166	0.0898124
Phbou.02G2339					12.0439	16.1169	10.5885	13.8903	13.8001	13.1109	16.7598	20.6524	14.1425	43.4487	34.9139	16.1278	13.0741	10.8515	15.5974	10.3024	17.6918	11.0801	15.0126	16.5657	16.6668	20.3908	18.2246	19.6917
Phbou.02G2343			GO:0070569(uridylyltransferase activity)	K12447 USP; UDP-sugar pyrophosphorylase [EC:2.7.7.64]	21.8617	17.1951	14.5074	16.6166	26.1074	19.7927	23.1491	30.4812	53.2988	98.8044	75.4086	38.5296	5.3041	18.6202	24.4458	25.4944	28.2266	26.8521	21.9336	24.6282	23.1172	25.5667	20.3998	26.3308
Phbou.02G2344					3.51355	3.09837	3.92136	2.37461	3.63782	3.20543	1.69148	1.89131	3.57329	9.97468	8.03744	4.45132	1.95607	3.58552	2.39927	18.0234	21.4071	17.4806	29.5669	10.2947	8.24393	1.82222	14.7781	3.49326
Phbou.02G2350	GO:0055114(oxidation-reduction process)	GO:0016020(membrane)	GO:0016491(oxidoreductase activity),GO:0005509(calcium ion binding),GO:0004601(peroxidase activity),GO:0050664(oxidoreductase activity, acting on NAD(P)H, oxygen as acceptor)	K13447 RBOH; respiratory burst oxidase [EC:1.6.3.- 1.11.1.-]	5.085	11.9809	6.59015	8.64703	7.50602	3.63043	95.685	123.926	9.0139	3.69182	4.69056	2.85712	8.18274	7.78591	25.1673	13.2839	11.9784	8.71543	13.9286	22.8488	8.20564	4.5552	21.0032	4.92456
Phbou.02G2360	GO:0005985(sucrose metabolic process)		GO:0016157(sucrose synthase activity)	K00695 E2.4.1.13; sucrose synthase [EC:2.4.1.13]	26.4533	37.861	18.3417	18.3174	44.3742	19.1379	45.7484	84.6642	30.143	17.2121	17.3221	21.7918	268.533	571.393	920.833	1162.95	859.018	1653.58	765.863	372.164	433.613	242.449	435.435	249.061
Phbou.02G2365					57.3166	75.8902	77.5788	82.2205	45.6763	63.5601	4.09203	3.5676	21.0722	6.65021	13.4673	28.9611	22.6961	7.85021	36.448	9.3122	1.51943	11.5264	0.143372	0.139994	0.143428	0.699734	0.416263	0.503848
Phbou.02G2368	GO:0046488(phosphatidylinositol metabolic process)		GO:0016307(phosphatidylinositol phosphate kinase activity),GO:0046872(metal ion binding),GO:0005524(ATP binding)	K00921 PIKFYVE, FAB1; 1-phosphatidylinositol-3-phosphate 5-kinase [EC:2.7.1.150]	0.264422	0.289729	0.255125	0.267259	0.18784	0.215887	0.471636	0.530051	0.158855	0.0912481	0.0175854	0.0881508	0.10627	0.167969	0.665189	0.0764215	0.23303	0.28604	0.103279	0.0605076	0.263465	0.38386	0.0771064	0.386047
Phbou.02G2372	GO:0055085(transmembrane transport)	GO:0016021(integral component of membrane)			1.44174	1.03052	1.12729	2.10589	1.96642	1.16997	3.49107	5.96162	2.28452	2.6052	2.67773	1.27392	1.81527	4.2095	7.77082	23.1657	4.73786	5.70909	1.50711	4.95867	2.90069	3.32105	9.82496	4.80443
Phbou.02G2373	GO:0055085(transmembrane transport)	GO:0016021(integral component of membrane)			9.16118	9.86322	10.8809	9.15144	11.4373	9.76064	10.9515	11.2529	9.89887	6.32277	8.01116	8.37524	3.10938	2.22873	6.72471	5.33296	11.0562	4.67393	8.5877	5.2037	11.4243	11.2842	13.3003	14.4184
Phbou.02G2388	GO:0055114(oxidation-reduction process)		GO:0016491(oxidoreductase activity)		40.2224	37.3168	35.4645	35.6279	35.0954	39.8015	190.341	183.284	35.6809	48.2109	50.1333	49.4302	171.723	15.6716	178.665	37.0113	33.5411	17.2976	199.631	223.582	238.658	70.9271	67.0357	82.653
Phbou.02G2390	GO:0055114(oxidation-reduction process)		GO:0016491(oxidoreductase activity)		159.808	67.8725	39.0353	40.6206	117.227	44.0704	19.3757	37.1672	240.251	535.723	396.791	106.484	3043.39	990.296	1880.82	3475.15	1373.28	1392.86	1134.63	2408.64	846.371	1602.69	1588.54	1903.61
Phbou.02G2392					111.603	101.82	108.305	106.133	140.339	108.223	95.1966	88.8183	157.939	155.919	143.336	133.796	7.32894	31.7376	67.6886	45.5132	110.588	59.4012	135.407	80.0107	134.165	109.558	98.7386	114.606
Phbou.02G2394	GO:0006535(cysteine biosynthetic process from serine)		GO:0004124(cysteine synthase activity)	K13034 ATCYSC1; L-3-cyanoalanine synthase/ cysteine synthase [EC:2.5.1.47 4.4.1.9]	77.73	50.1539	69.0003	32.7192	49.9843	34.6912	74.4947	103.721	139.72	561.841	421.038	203.909	64.2721	40.2381	81.6718	18.4414	95.6887	75.6658	84.7816	83.2268	99.5476	267.172	272.447	208.161
Phbou.02G2400	GO:0006355(regulation of transcription, DNA-templated)		GO:0003700(DNA-binding transcription factor activity),GO:0003677(DNA binding)	K14516 ERF1; ethylene-responsive transcription factor 1	1.54692	1.60146	0.699791	1.40703	14.0658	1.77032	6.74459	9.39085	5.84605	72.7633	35.833	20.3575	19.7767	94.6566	16.3198	117.305	19.5751	100.689	57.5074	10.3592	23.9543	58.9626	109.741	33.498
Phbou.02G2403					5519.77	10282.9	7401.69	7546.89	6532.52	8257.99	3383.49	1322.09	4610.65	4347.87	3898.91	6301.51	239.958	260.551	1241.54	265.172	837.281	917.515	2450.74	1236.39	3612.2	1438.84	852.593	1753.99
Phbou.02G2405	GO:0006817(phosphate ion transport),GO:0055085(transmembrane transport)	GO:0016021(integral component of membrane)	GO:0005315(inorganic phosphate transmembrane transporter activity),GO:0022857(transmembrane transporter activity)	K08176 PHO84; MFS transporter, PHS family, inorganic phosphate transporter	300.207	271.019	280.168	249.334	147.424	237.328	285.859	325.8	285.651	202.043	191.182	154.922	183.65	282.656	251.555	214.609	109.051	255.351	208.84	151.184	128.899	142.718	156.568	132.475
Phbou.02G2406	GO:0055085(transmembrane transport)	GO:0016021(integral component of membrane)	GO:0022857(transmembrane transporter activity)	K08176 PHO84; MFS transporter, PHS family, inorganic phosphate transporter	159.75	143.243	151.927	134.829	78.3228	128.679	137.802	155.595	151.205	104.824	104.831	84.7433	71.2166	138.916	148.516	110.885	54.0323	132.174	97.434	78.7643	59.0965	73.7829	78.3227	69.0707
Phbou.02G2412	GO:0006468(protein phosphorylation)		GO:0004672(protein kinase activity),GO:0005524(ATP binding)		5.11555	4.56011	3.82426	6.24184	8.27807	5.99351	8.45419	9.50551	5.11165	15.1995	12.6858	6.57742	3.04501	29.1688	9.14009	10.558	11.7811	21.1346	14.0338	12.1159	10.6514	18.9183	15.4396	21.0326
Phbou.02G2419				K00902 E2.7.1.108; dolichol kinase [EC:2.7.1.108]	11.1941	11.2704	9.264	12.683	7.25517	14.8682	9.18085	9.57953	12.933	8.97293	12.4357	6.73162	10.2847	43.1716	39.1023	29.3243	16.2143	59.4037	8.56477	6.04313	7.9226	7.43297	11.1682	9.64252
Phbou.02G2429			GO:0003723(RNA binding),GO:0033897(ribonuclease T2 activity)	K01166 E3.1.27.1; ribonuclease T2 [EC:3.1.27.1]	2.35953	1.6392	1.10076	0.23671	0.464168	0.543354	0.161868	0.899662	0.465239	11.0862	14.3884	1.99003	299.771	49.9923	324.051	1693.53	295.014	312.706	147.115	664.863	161.527	242.854	811.685	456.866
Phbou.02G2430			GO:0003723(RNA binding),GO:0033897(ribonuclease T2 activity)	K01166 E3.1.27.1; ribonuclease T2 [EC:3.1.27.1]	15.0934	4.09554	2.61168	0.775258	0.897349	1.21334	3.31339	15.4909	3.63075	94.6183	152.847	19.652	2555.97	225.056	1089.04	2864.62	999.587	1015.07	583.704	2030.15	724.516	1027.37	2129.37	1440.39
Phbou.02G2433	GO:0006260(DNA replication)	GO:0000808(origin recognition complex),GO:0005634(nucleus)		K02604 ORC2; origin recognition complex subunit 2	3.02046	3.24531	2.24534	3.11594	2.97019	2.88167	2.01777	2.53321	4.0016	2.38913	2.74455	3.21817	2.95452	1.65568	1.82133	3.03408	5.35093	2.05589	0.339342	1.40823	0.254607	2.86646	3.95855	3.61827
Phbou.02G2437					8.46219	4.85234	7.05998	2.75611	1.62847	2.92442	2.34256	6.10962	2.58224	2.3485	3.76376	1.00835	9.39026	28.851	7.66623	72.0046	8.37943	16.6613	26.3576	32.2938	10.2449	10.7777	22.4913	11.7461
Phbou.02G2440				K08911 LHCA5; light-harvesting complex I chlorophyll a/b binding protein 5	42.2926	55.6051	73.6648	48.8705	44.176	52.4696	34.0652	28.7273	24.982	8.39796	17.7873	31.2964	0	0.360208	0.150951	0.546284	0.0757167	0.0851958	0.147654	0.0720878	0.332352	0.1663	0.0918633	0.0707585
Phbou.02G2442	GO:0006355(regulation of transcription, DNA-templated)		GO:0003700(DNA-binding transcription factor activity),GO:0003677(DNA binding)		3.27637	2.2295	0.162371	11.2152	0.543946	0.761418	0.525293	0.772827	0.849255	0.355702	0.548409	0.261812	149.025	352.68	301.662	18.0824	13.1186	159.45	1.56439	0.539131	1.79516	0.414575	1.31681	0.705586
Phbou.02G2450			GO:0016758(transferase activity, transferring hexosyl groups)	K21373 UGT8, UGT709C2; 7-deoxyloganetic acid glucosyltransferase [EC:2.4.1.323]	0.796595	0.423192	0.263515	0.374001	2.12772	0.607019	1.13668	0.836156	2.45026	16.1637	6.3573	2.73824	0	0	0.0508937	0.286504	0.306337	0.229792	0.149346	0.243046	0.298809	0.280342	0.0619439	0.33399
Phbou.02G2459	GO:0006857(oligopeptide transport),GO:0055085(transmembrane transport)	GO:0016020(membrane)	GO:0005215(transporter activity),GO:0022857(transmembrane transporter activity)		12.3174	4.85459	4.85239	7.51298	8.28035	7.22005	23.6599	22.4694	17.8912	31.563	23.9505	9.18431	0.312446	1.498	0.914741	2.4882	1.0796	0.60738	2.26321	4.16283	0.987255	0.770632	0.949625	0.403562
Phbou.02G2468			GO:0003723(RNA binding),GO:0033897(ribonuclease T2 activity)	K01166 E3.1.27.1; ribonuclease T2 [EC:3.1.27.1]	1.78305	1.263	0.764603	0.930159	0.337771	0.647008	0.471161	0.577655	0.507825	8.20405	33.2029	2.70057	0.293991	0.604079	0.379725	1.01793	0.761875	0.285752	0.49524	3.6268	0.557364	1.81278	1.23246	2.61061
Phbou.02G2470	GO:0006412(translation)	GO:0005622(intracellular),GO:0005840(ribosome)	GO:0003735(structural constituent of ribosome)	K02935 RP-L7, MRPL12, rplL; large subunit ribosomal protein L7/L12	11.9398	14.366	11.9634	15.8702	15.7397	15.7871	12.4473	13.1623	9.71252	7.90186	9.80425	9.95201	10.9489	6.20617	8.08106	3.47353	5.45117	3.77453	3.2027	5.65567	4.49918	9.05622	6.0201	6.59634
Phbou.02G2482	GO:0006468(protein phosphorylation)		GO:0004672(protein kinase activity),GO:0005524(ATP binding),GO:0030247(polysaccharide binding),GO:0005509(calcium ion binding)		5.38905	1.7723	1.75441	2.06161	1.63339	2.20692	1.55625	1.58626	1.87469	0.991828	1.47455	1.21671	0.126936	0.834629	1.40999	3.42816	0.131581	1.85067	0.192446	0.407143	0.433173	0.144498	0.239461	0.215188
Phbou.02G2483	GO:0006468(protein phosphorylation)		GO:0004672(protein kinase activity),GO:0005524(ATP binding),GO:0005509(calcium ion binding)		0.427065	0.726013	0	0.490128	0	0.0929803	0.355476	0.996165	0.054734	0	0.0454431	0.0506209	11.2382	3.99331	20.8456	3.55471	0.218975	27.7804	0.266887	1.14664	0.160195	0.721416	0.0664179	1.1255
Phbou.02G2490	GO:0006468(protein phosphorylation)		GO:0030247(polysaccharide binding),GO:0004672(protein kinase activity),GO:0005524(ATP binding),GO:0005509(calcium ion binding)		1.6863	1.2387	0.918238	1.86797	1.4434	1.72238	3.93608	4.88036	0.960536	0.229892	0.465202	0.690943	0	0	0	0	0	0	0	0.0254073	0	0	0	0
Phbou.02G2493					1.86483	1.49812	3.00921	0.759273	0.465272	0.495133	0.865352	0.583519	0.408052	0.125566	0.290389	0.593039	1.03491	0.277369	2.09225	1.02826	1.92402	0.393617	0.739031	0.83264	1.62082	1.34457	0.990317	2.2884
Phbou.02G2496					1.89733	2.35191	0.784552	1.07226	1.66232	2.58179	1.8801	5.71652	5.26864	18.3873	18.6749	4.68531	10.6363	0.401748	6.97008	15.5976	2.48279	2.62257	4.54522	19.1516	7.71014	7.90136	7.93019	10.512
Phbou.02G2501					4.36144	4.63404	5.14972	6.68471	5.30819	4.41172	6.10409	6.93233	5.09508	1.22536	3.86058	5.03245	1.29823	2.43217	2.61387	1.22953	2.27588	1.89277	19.4411	4.66334	17.6631	2.01031	2.82124	3.32898
Phbou.02G2504					23.0975	16.4434	19.0803	15.2136	6.85045	19.5563	2.26565	4.35368	6.92717	10.5201	7.24085	2.39672	51.8163	129.155	46.1583	105.689	56.5239	116.993	88.356	84.8983	20.4932	57.2559	64.5258	53.2417
Phbou.02G2510	GO:0055114(oxidation-reduction process)		GO:0016702(oxidoreductase activity, acting on single donors with incorporation of molecular oxygen, incorporation of two atoms of oxygen)	K10712 ADO; cysteamine dioxygenase [EC:1.13.11.19]	0.159319	0	0.0585589	0.0554076	0	0	0	0	0	0	0	0	4.83342	5.18166	5.15723	57.1371	37.1689	25.4303	113.237	8.36078	4.38253	2.01846	41.5437	4.4532
Phbou.02G2512			GO:0005515(protein binding)		20.015	23.7393	12.8128	34.22	17.8264	25.1947	19.3757	21.4964	33.7216	17.1191	14.9428	14.1124	12.1559	71.1702	117.634	23.4301	36.9072	87.2934	17.5042	11.6662	14.4573	13.9399	14.3918	15.611
Phbou.02G2516		GO:0016020(membrane)	GO:0005524(ATP binding),GO:0016887(ATPase activity)		1.49493	5.03356	0.928688	1.05445	0.263248	0.252129	3.88072	6.80221	0.242867	0.0871907	0.201641	0.923422	0.978997	15.7932	4.65442	26.6779	6.09975	5.73974	1.21056	4.34271	1.30318	2.04514	9.20154	2.82494
Phbou.02G2519	GO:0009073(aromatic amino acid family biosynthetic process)		GO:0003824(catalytic activity),GO:0003849(3-deoxy-7-phosphoheptulonate synthase activity)	K01626 E2.5.1.54, aroF, aroG, aroH; 3-deoxy-7-phosphoheptulonate synthase [EC:2.5.1.54]	81.8701	188.776	101.127	144.243	81.5442	96.7217	370.936	495.505	60.9692	148.862	115.424	51.3015	520.114	625.733	1088.01	705.786	282.02	1128.4	331.793	321.917	222.225	245.638	530.569	264.58
Phbou.02G2524			GO:0016758(transferase activity, transferring hexosyl groups)		39.1814	23.6673	20.4806	22.4053	50.5979	20.9089	46.6698	48.7693	92.9531	305.906	185.077	44.901	8.80792	22.7752	28.7182	57.6016	25.4331	44.6331	42.1363	117.774	20.3885	166.453	91.3255	75.1377
Phbou.02G2526			GO:0016758(transferase activity, transferring hexosyl groups)	K21374 UGT85A; 7-deoxyloganetin glucosyltransferase [EC:2.4.1.324]	132.851	59.1756	93.9366	68.0686	87.447	83.2484	46.9187	34.0585	188.51	217.386	188.494	85.1173	3.23677	4.26841	1.68476	1.48035	3.75586	2.71172	0.885012	1.48994	3.11403	7.59609	3.18976	7.19532
Phbou.02G2529		GO:0005634(nucleus)	GO:0003677(DNA binding),GO:0003676(nucleic acid binding)		16.8971	12.9592	12.64	14.0703	15.5536	13.1479	19.0782	19.5913	25.3414	39.2561	34.398	22.8964	2.60942	15.4805	14.5712	12.8392	21.8631	19.4799	17.3762	12.6102	20.5323	20.9663	19.0304	16.4639
Phbou.02G2530	GO:0045454(cell redox homeostasis)				82.906	76.5259	72.8561	91.1403	98.9464	103.864	71.8465	71.0996	108.566	124.231	135.814	101.976	65.3047	99.2336	132.9	88.9012	157.137	232.74	58.6112	38.3737	57.5066	85.5625	91.8173	122.721
Phbou.02G2534	GO:0006032(chitin catabolic process),GO:0016998(cell wall macromolecule catabolic process),GO:0005975(carbohydrate metabolic process)		GO:0004568(chitinase activity),GO:0008061(chitin binding)	K20547 CHIB; basic endochitinase B [EC:3.2.1.14]	12.1238	2.16757	1.34971	1.45952	11.7262	0.761418	3.25755	11.0808	11.2054	25.0219	18.2346	9.11978	36.6735	164.336	193.123	775.417	179.618	520.059	430.772	647.901	597.655	430.934	1018.63	487.16
Phbou.02G2548				K01681 ACO, acnA; aconitate hydratase [EC:4.2.1.3]	54.1113	53.6269	38.644	63.4444	70.8546	53.6091	82.8441	90.2664	106.764	123.213	118.763	83.7061	73.2014	73.7046	104.084	66.0782	111.211	89.8186	86.7648	71.7512	83.1143	100.153	113.109	94.6096
Phbou.02G2552				K13356 FAR; alcohol-forming fatty acyl-CoA reductase [EC:1.2.1.84]	0.429501	0.456346	0.291445	0.310232	1.05145	0.755278	0.746435	1.07891	0.254059	0.547252	0.9492	0.97903	1.30738	1.1417	3.50392	3.7006	2.62575	1.04836	3.9642	7.98356	7.55973	9.25516	6.21723	10.9234
Phbou.02G2553			GO:0071949(FAD binding)		47.4087	27.2343	37.637	27.063	39.4426	34.0562	44.1298	43.59	24.4277	31.9942	33.056	39.6269	674.64	495.028	766.069	291.358	1229.19	367.049	2140.28	1344.55	4784	1690.57	1554.89	1789.83
Phbou.02G2564	GO:0009231(riboflavin biosynthetic process),GO:0055114(oxidation-reduction process)		GO:0003824(catalytic activity),GO:0008835(diaminohydroxyphosphoribosylaminopyrimidine deaminase activity),GO:0008270(zinc ion binding),GO:0016787(hydrolase activity)	K11752 ribD; diaminohydroxyphosphoribosylaminopyrimidine deaminase / 5-amino-6-(5-phosphoribosylamino)uracil reductase [EC:3.5.4.26 1.1.1.193]	33.5757	29.8508	33.1684	33.0044	35.9549	33.4497	49.6751	51.6919	41.7041	36.9932	39.5386	40.5652	1.87853	6.57942	7.55478	3.28172	11.6173	6.22461	16.9371	14.8	33.1051	13.6083	8.99375	10.8566
Phbou.02G2567					0.682796	3.67573	3.41315	2.4696	2.37995	2.13076	28.3087	45.4444	1.51683	0.376996	0.920294	1.4568	2.52179	0.277589	2.90821	0.935523	1.5171	0.196965	6.37209	4.49982	11.5255	0.70486	2.54855	3.54438
Phbou.02G2577	GO:0005975(carbohydrate metabolic process)		GO:0004553(hydrolase activity, hydrolyzing O-glycosyl compounds),GO:0030246(carbohydrate binding)		1.70533	1.03538	0.614016	0.726216	1.44383	0.985038	0.558682	0.629147	1.67266	4.82797	4.16619	1.36133	0.206578	0.212234	0.311291	0.232462	0.356898	0.426677	0.0869975	0.191133	0.0326369	0.710381	0.0811886	0.250145
Phbou.02G2592					5.21408	0.923329	1.64269	4.53335	11.1472	5.13545	11.662	7.52902	7.31895	4.96949	12.6816	10.8892	8.22855	145.103	96.7641	189.954	177.278	109.047	247.798	180.599	152.276	64.486	175.695	81.7934
Phbou.02G2596	GO:0015693(magnesium ion transport)	GO:0016021(integral component of membrane)	GO:0015095(magnesium ion transmembrane transporter activity)	K22733 NIPA, SLC57A2S; magnesium transporter	17.8176	16.7973	15.3126	23.499	19.0449	21.2077	15.3187	16.1292	24.5639	20.119	19.631	14.0797	15.7249	40.3594	35.7086	17.6313	29.3495	37.1622	20.6559	8.43889	13.5069	14.621	13.0742	18.3882
Phbou.02G2598	GO:0000413(protein peptidyl-prolyl isomerization),GO:0006457(protein folding)		GO:0003755(peptidyl-prolyl cis-trans isomerase activity)	K01802 E5.2.1.8; peptidylprolyl isomerase [EC:5.2.1.8]	23.4603	15.9587	23.4141	15.4281	14.1635	18.0508	3.12158	2.48037	24.8291	17.1548	27.5802	29.9743	5.35843	0.607929	9.04409	2.21956	2.34279	1.82129	4.44403	4.42045	15.0824	0.842001	1.44703	0.875749
Phbou.02G2599	GO:0016567(protein ubiquitination)		GO:0005515(protein binding),GO:0004842(ubiquitin-protein transferase activity)		0.491505	0.482054	0.597556	0.55225	0.544323	0.493893	15.3005	13.0669	0.258432	0.278336	0.227974	0.239012	0.561043	0.9991	5.76504	5.40038	1.66395	0.654385	22.1154	10.305	16.7349	1.59667	3.31239	1.55499
Phbou.02G2600	GO:0007017(microtubule-based process)	GO:0005874(microtubule)	GO:0005200(structural constituent of cytoskeleton),GO:0005525(GTP binding),GO:0003924(GTPase activity)	K07375 TUBB; tubulin beta	0.754669	6.19019	1.33144	1.32278	1.44104	1.44589	1.07685	3.06297	1.16065	0.291676	1.02787	1.14499	12.9308	2.69992	10.2216	5.86277	42.023	2.96069	1.0187	3.75775	2.49112	6.58656	3.56797	6.65368
Phbou.02G2603	GO:0006096(glycolytic process)		GO:0004807(triose-phosphate isomerase activity),GO:0003824(catalytic activity)	K01803 TPI, tpiA; triosephosphate isomerase (TIM) [EC:5.3.1.1]	340.598	399.324	475.996	345.762	308.35	361.48	274.279	232.268	256.034	143.447	173.263	241.301	42.3056	40.3875	88.6583	70.3826	101.825	66.0458	85.9941	72.9809	99.1286	84.2893	69.223	98.9225
Phbou.02G2633	GO:0009733(response to auxin)			K14488 SAUR; SAUR family protein	0.170699	2.08573	0.847013	2.67144	2.81325	2.5086	11.4683	10.0538	9.62601	5.53713	10.4441	11.4318	0	0	0	0	0	0.123103	0	0	0	0	0	0
Phbou.02G2639					30.4226	41.1506	35.4552	43.205	22.6609	36.8265	44.161	50.9835	12.633	4.27837	7.96302	13.1566	3.42541	2.52587	14.8608	1.40602	7.69571	1.49018	5.07805	2.14695	9.89823	6.702	3.0399	8.29562
Phbou.02G2643			GO:0003676(nucleic acid binding)		3.60239	2.94592	4.21773	2.89277	2.94435	3.59108	3.08034	2.0063	3.57942	1.87168	1.93815	2.66274	0.420446	0.0411388	0.672357	0.187171	1.19335	0.321093	1.21416	1.70424	3.49208	3.36173	4.43793	2.15768
Phbou.02G2653	GO:0009733(response to auxin)			K14488 SAUR; SAUR family protein	0	0	0	0	0	0	0.0642795	0.0630466	0	0	0.0575212	0	5.66867	1.4285	1.24332	0.833241	27.4404	0.935628	0.74321	1.64932	1.01387	0.380483	0.840709	1.42464
Phbou.02G2659	GO:0006355(regulation of transcription, DNA-templated)		GO:0003677(DNA binding)		0.494794	0.26286	0.227332	0.301137	0.281193	0.179544	0.19612	0.865611	0.475607	1.70746	1.404	1.1241	8.77005	0.419077	7.95566	0.720306	1.21566	1.24891	1.08225	0.553537	1.16001	0.290218	0.32063	1.62999
Phbou.02G2663	GO:0007018(microtubule-based movement)		GO:0003777(microtubule motor activity),GO:0005524(ATP binding),GO:0008017(microtubule binding)	K11498 CENPE; centromeric protein E	26.2267	27.6093	30.8463	23.4351	24.8035	22.2556	51.2729	57.0666	20.6666	11.2763	14.392	20.7471	11.0332	8.51951	21.9479	11.6212	19.2316	8.48358	5.1496	8.09728	5.94213	12.1398	7.20311	16.4235
Phbou.02G2665	GO:0006096(glycolytic process)		GO:0004332(fructose-bisphosphate aldolase activity),GO:0003824(catalytic activity)	K01623 ALDO; fructose-bisphosphate aldolase, class I [EC:4.1.2.13]	2387.45	2932.81	3511.91	2427.06	2096.71	2616.52	2399.02	2025.67	1707.6	974.972	1283.57	1952.49	0.128604	0.3171	0.0664432	0	2.83285	2.1	2.53468	2.44324	3.51094	2.89136	3.88174	3.95545
Phbou.02G2667					24.2078	23.6063	21.369	30.3286	30.7779	36.1548	33.014	37.4035	50.9704	75.0711	74.1872	33.7986	5.84185	120.5	33.3084	53.3392	39.8134	51.1032	38.4119	43.3202	36.4078	36.8329	33.8429	34.4314
Phbou.02G2670					22.3876	19.0295	16.6534	23.3206	20.0335	23.2492	21.2546	21.2614	25.1857	28.4008	26.3934	20.2182	77.6223	88.9935	157.244	80.0811	37.4893	139.208	18.4767	26.6284	17.7286	22.6108	26.1408	29.8409
Phbou.02G2672			GO:0005515(protein binding)		32.6416	32.5189	26.5418	37.8566	26.222	29.1577	31.9345	39.1109	40.1409	40.7677	37.7353	28.8698	26.4976	50.163	50.014	28.1111	34.6546	48.78	25.1303	24.669	26.7923	33.2305	32.1584	27.2944
Phbou.02G2676			GO:0005515(protein binding)		8.11697	6.14279	5.02403	4.17443	7.46332	3.37606	8.08118	10.0919	19.1621	74.1484	30.8206	7.96473	14.7911	35.0229	24.804	18.0788	39.558	34.4044	31.2729	49.1569	35.4023	69.3661	47.041	62.1477
Phbou.02G2683					0.262794	0.0698049	0.18111	0.102818	0.186683	0.214558	0.039061	0.306495	0.210503	1.40564	0.768992	0.116811	0.129989	1.2687	0.965406	0.236292	5.22142	1.51615	0.656916	1.24279	0.862542	8.97095	6.79467	8.14561
Phbou.02G2687	GO:0006520(cellular amino acid metabolic process),GO:0009097(isoleucine biosynthetic process)		GO:0030170(pyridoxal phosphate binding),GO:0004794(L-threonine ammonia-lyase activity)	K01754 E4.3.1.19, ilvA, tdcB; threonine dehydratase [EC:4.3.1.19]	50.625	52.7006	30.9414	60.812	48.7005	47.4039	55.1863	72.7317	52.7357	105.012	76.8141	41.5963	90.8119	285.954	251.014	184.064	76.3567	469.548	137.26	50.9277	83.3754	103.685	174.994	71.5239
Phbou.02G2691	GO:0006508(proteolysis)		GO:0008234(cysteine-type peptidase activity)	K01373 CTSF; cathepsin F [EC:3.4.22.41]	370.406	387.625	330.336	361.527	499.563	365.339	572.867	669.446	537.641	1321.42	1016.52	562.929	1046.25	518.855	770.059	740.3	870.896	745.331	728.815	1300.2	856.102	777.102	855.41	890.777
Phbou.02G2693		GO:0016021(integral component of membrane)	GO:0016757(transferase activity, transferring glycosyl groups)		14.0498	15.5311	11.1554	15.8114	6.78628	17.7554	10.0649	13.1113	8.75649	6.59043	6.41797	6.70466	28.3701	30.8262	74.4008	218.897	30.4583	76.2042	61.4614	94.8637	37.4351	45.2781	61.0427	49.2044
Phbou.02G2699	GO:0007165(signal transduction)	GO:0000159(protein phosphatase type 2A complex)	GO:0019888(protein phosphatase regulator activity)	K11584 PPP2R5; serine/threonine-protein phosphatase 2A regulatory subunit B'	12.1728	11.885	12.2618	11.7621	12.4147	10.8876	11.1885	10.6414	14.1112	16.3485	17.9239	13.5968	9.41692	10.7002	18.4128	6.26568	7.87222	9.20574	6.7711	9.44896	9.79042	9.66392	7.36789	9.98412
Phbou.02G2709	GO:0006555(methionine metabolic process),GO:0055114(oxidation-reduction process)		GO:0004489(methylenetetrahydrofolate reductase (NAD(P)H) activity)	K00297 metF, MTHFR; methylenetetrahydrofolate reductase (NADPH) [EC:1.5.1.20]	23.0065	35.1971	25.0382	27.9479	26.9091	22.184	138.43	215.707	32.6471	30.9294	27.9885	23.7998	4.24183	5.2483	17.0257	3.38751	7.03295	5.31994	3.31346	2.8978	5.4045	9.73535	3.15496	12.482
Phbou.02G2714				K20858 MCU; calcium uniporter protein, mitochondrial	6.66744	9.16466	6.9967	11.8698	3.66235	20.2635	4.56832	5.26121	4.22495	2.90811	2.90117	2.87918	17.0172	30.2301	31.3544	9.19473	8.10192	35.3566	0.960357	2.45021	1.48759	2.8262	4.00896	4.57251
Phbou.02G2718	GO:0009058(biosynthetic process)		GO:0003824(catalytic activity)	K00967 PCYT2; ethanolamine-phosphate cytidylyltransferase [EC:2.7.7.14]	15.092	16.9737	10.3974	23.5241	13.7879	19.0872	22.1467	20.813	20.0082	15.382	16.5013	13.1472	12.3862	23.4442	36.909	13.6401	22.6756	33.5696	10.162	9.95432	15.249	17.3325	12.8062	18.2346
Phbou.02G2720					31.2192	26.1806	29.7423	27.3306	22.9082	26.498	32.8558	34.6669	23.3784	17.3363	21.2555	23.0394	2.36664	3.64715	6.03719	4.3635	9.12303	4.31309	11.5864	13.7221	7.29107	11.5341	12.4637	13.2541
Phbou.02G2723					51.1859	44.8633	38.5621	53.5779	45.2444	44.4223	51.4478	59.6004	52.0323	41.023	47.4579	46.7389	18.7622	12.7941	12.5163	7.88124	37.8291	26.6933	31.5189	52.6505	29.3163	110.957	49.656	93.1732
Phbou.02G2724	GO:0030001(metal ion transport),GO:0055085(transmembrane transport),GO:0071577(zinc ion transmembrane transport)	GO:0016020(membrane),GO:0016021(integral component of membrane)	GO:0046873(metal ion transmembrane transporter activity),GO:0005385(zinc ion transmembrane transporter activity)	K14709 SLC39A1_2_3, ZIP1_2_3; solute carrier family 39 (zinc transporter), member 1/2/3	66.4655	81.321	72.2724	26.8318	18.919	95.7049	22.3526	13.0916	57.9391	34.4906	21.5978	11.3914	0.646503	0	0.982398	0.711048	0.394214	0	0.0480469	1.31362	0.360493	0.216457	0.11957	0.0920998
Phbou.02G2727					1.10607	0.897429	0.909183	1.154	0.982876	0.897576	1.38697	2.22819	1.10829	1.24916	1.13415	1.04884	4.93393	6.4589	6.21859	3.43047	8.99677	11.0513	5.10247	3.73057	5.9217	1.67026	2.78357	2.77042
Phbou.02G2730					1.17406	4.52774	1.48639	2.63134	1.53213	2.03545	3.20579	5.12217	3.00941	2.82104	3.33143	2.5771	42.5874	14.4077	50.3952	23.8165	37.1785	15.9931	23.6417	21.2804	21.449	18.7308	16.839	18.9607
Phbou.02G2733	GO:0055114(oxidation-reduction process)		GO:0005506(iron ion binding),GO:0016705(oxidoreductase activity, acting on paired donors, with incorporation or reduction of molecular oxygen),GO:0020037(heme binding)		44.3331	29.9667	41.0855	47.9833	51.3311	40.3033	77.0688	60.4034	41.7606	17.4842	33.1288	41.7094	3.71827	5.41427	8.96233	12.043	9.44619	14.812	15.4247	27.8833	14.7092	3.79113	3.59006	4.32518
Phbou.02G2737	GO:0055085(transmembrane transport)	GO:0016021(integral component of membrane)			69.1177	69.7887	72.1432	75.6662	56.8296	72.4685	88.6539	94.731	91.7746	81.3814	77.0184	68.2213	32.5605	65.5658	62.4986	39.2037	51.0684	63.7363	49.5792	31.0167	23.4037	35.6958	32.9378	36.3075
Phbou.02G2739			GO:0005515(protein binding)	K22184 BRD9; bromodomain-containing protein 9	4.73818	6.14674	8.55484	7.57631	6.49915	7.5397	4.80421	3.69451	4.69637	2.13069	3.45642	4.00934	0.358527	0.682116	2.86424	1.7931	3.88854	1.95536	0.738166	0.589726	0.881113	3.60895	3.25651	3.31232
Phbou.02G2744					2.51868	3.628	3.09415	4.30328	3.17015	3.55149	7.33664	8.29995	2.75139	2.70664	3.0578	2.10383	2.39135	2.02731	7.10621	2.31027	3.18526	1.95049	1.26766	1.40283	2.40949	3.18861	2.33974	3.36141
Phbou.02G2751	GO:0006468(protein phosphorylation)		GO:0004672(protein kinase activity),GO:0005524(ATP binding)		249.199	153.797	174.042	155.999	155.936	161.457	71.3223	63.8073	146.579	106.555	122.934	100.717	2.7359	39.0254	46.7326	40.1569	35.2962	42.3742	79.9266	49.5263	33.865	32.6678	40.4544	34.4253
Phbou.02G2755			GO:0003993(acid phosphatase activity)		0.142202	0.251817	0.522675	0.0494547	0.0538759	0.1032	0.225456	0.55283	0.1215	3.33688	2.67322	1.46081	26.0255	10.3098	29.7387	14.6614	33.9654	10.8021	9.71612	35.9242	9.06799	30.4938	11.8687	38.9526
Phbou.02G2756			GO:0005515(protein binding)		41.226	26.4131	22.5589	42.4416	36.1775	31.3347	70.1524	92.6951	67.2271	54.0819	63.7385	50.0785	64.0121	115.475	61.1889	40.7505	99.0139	95.8321	63.5094	62.4198	119.439	93.0954	95.0447	97.688
Phbou.02G2763	GO:0006355(regulation of transcription, DNA-templated)		GO:0003700(DNA-binding transcription factor activity),GO:0003677(DNA binding)	K13434 PTI6; pathogenesis-related genes transcriptional activator PTI6	2.11436	1.4425	1.22708	1.32359	0.657716	0.920675	1.93195	1.79107	0.969834	0.890921	0.686795	1.29267	4.6678	4.47891	4.18051	1.80679	1.31236	1.18775	2.28104	4.48178	3.42291	1.94249	1.83452	2.18624
Phbou.02G2766	GO:0006468(protein phosphorylation)		GO:0004672(protein kinase activity),GO:0005524(ATP binding)		50.4776	54.9983	46.9726	52.1251	48.1904	70.4316	41.0871	42.1485	68.9081	53.294	50.888	49.1082	61.8593	62.7047	127.399	49.5552	82.9785	80.1971	32.025	40.8249	42.4525	56.1598	60.5651	59.4283
Phbou.02G2769	GO:0006468(protein phosphorylation)		GO:0004672(protein kinase activity),GO:0005524(ATP binding)		66.0903	62.2831	73.4674	78.268	67.9333	77.451	96.1277	74.0867	63.5888	54.7362	60.9893	72.6614	0	0.700925	2.20301	3.85833	7.17038	3.53668	12.7857	5.00314	8.26366	4.85402	5.06475	5.00268
Phbou.02G2770					2.25171	6.09397	1.63965	2.48226	8.11251	1.24873	2.02076	2.0811	6.15287	35.1863	8.90586	6.24444	36.734	34.7171	58.0324	36.7598	45.9642	63.0549	75.5623	90.9446	46.9329	36.8407	39.7763	43.9721
Phbou.02G2771			GO:0003779(actin binding)		19.9908	21.1665	24.8786	26.5124	20.8523	22.9219	32.1446	27.4756	14.7847	5.59556	8.13405	12.2184	8.66227	5.79169	17.5817	9.16442	14.4013	3.90906	3.96647	8.36801	4.21422	3.78258	5.69204	5.05032
Phbou.02G2772					18.8978	13.5482	16.069	17.9011	9.18394	22.9096	11.1933	9.00841	12.9643	6.20879	7.75328	7.65964	2.1343	13.384	18.3737	5.92935	5.47885	14.3991	4.04474	2.76959	3.93181	2.54994	2.65888	3.31586
Phbou.02G2773	GO:0006468(protein phosphorylation)		GO:0004672(protein kinase activity),GO:0005524(ATP binding)	K08869 ADCK, ABC1; aarF domain-containing kinase	137.756	147.443	167.575	162.877	138.804	159.92	212.554	204.122	153.064	119.733	130.625	124.677	4.2104	7.70971	12.9852	6.15858	23.4183	11.4838	11.5074	10.0349	16.3991	31.3825	18.2361	27.6421
Phbou.02G2774	GO:0006351(transcription, DNA-templated),GO:0006355(regulation of transcription, DNA-templated)	GO:0005634(nucleus)	GO:0003676(nucleic acid binding),GO:0008270(zinc ion binding)		7.7328	5.03702	3.51353	4.82452	8.52414	5.03382	4.99029	5.25713	10.2592	16.8958	21.0876	11.5149	1.49923	3.23854	3.77358	5.78997	13.7478	6.05306	4.75964	8.34655	5.1745	13.2923	9.00453	14.1975
Phbou.02G2780	GO:0006355(regulation of transcription, DNA-templated)		GO:0003700(DNA-binding transcription factor activity),GO:0043565(sequence-specific DNA binding)		6.6569	4.39904	8.81741	2.24454	0.369086	1.3698	0.337866	1.46756	0.0520224	0.336175	0.259151	0.0962262	0.321247	19.39	1.50412	2.62781	0.520318	1.52219	0.608798	0.990761	0.532908	0.399979	0.694403	0.680744
Phbou.02G2781	GO:0006355(regulation of transcription, DNA-templated)		GO:0003700(DNA-binding transcription factor activity),GO:0043565(sequence-specific DNA binding)		20.6076	12.9339	6.68633	25.972	10.2604	14.4427	26.402	34.297	4.67458	0.629325	1.84351	7.02536	114.698	181.183	165.449	211.577	50.4945	85.0267	152.888	62.9864	117.319	41.7812	20.279	64.2826
Phbou.02G2787	GO:0006807(nitrogen compound metabolic process),GO:0006596(polyamine biosynthetic process)		GO:0050126(N-carbamoylputrescine amidase activity)	K12251 aguB; N-carbamoylputrescine amidase [EC:3.5.1.53]	103.559	96.1166	95.3659	88.1595	97.5636	94.7601	75.2416	72.0342	98.0472	91.8171	96.1212	86.1197	19.0702	28.0266	50.6436	54.4965	71.5264	58.1632	76.926	91.8879	92.8177	88.2222	72.7307	82.6859
Phbou.02G2788					0.872317	0.0772366	0	1.21349	0.74361	1.187	0.172879	0.932595	0.558994	3.51194	3.1714	1.72329	8.84543	13.1512	33.4389	20.4677	25.8115	31.3496	30.8004	30.5184	12.6795	12.8936	29.2809	15.0649
Phbou.02G2790					5.05829	4.36537	4.57594	3.59731	4.71676	3.59604	0.908359	0.890937	3.88972	1.9379	4.02034	3.74425	0.796568	2.72792	1.63563	1.78214	7.35738	2.88853	0.438683	0.781107	0.619561	6.45211	4.23841	6.10889
Phbou.02G2800					16.5197	17.7494	11.0523	19.9467	14.135	11.9215	17.6571	24.4623	26.6436	17.6785	17.3807	16.0609	0.183625	16.2241	25.852	4.76844	12.8483	19.008	15.0796	4.53057	14.2732	7.83869	7.79411	11.5623
Phbou.02G2801			GO:0003677(DNA binding),GO:0008270(zinc ion binding)		32.9031	33.0635	24.7908	37.5179	36.2787	31.3968	33.5881	40.8389	45.2982	44.115	44.6157	35.3049	33.6058	35.5683	39.8412	18.0229	36.7079	47.9013	21.716	14.1697	24.469	29.7139	27.1171	28.1362
Phbou.02G2802	GO:0055114(oxidation-reduction process)		GO:0005506(iron ion binding),GO:0016705(oxidoreductase activity, acting on paired donors, with incorporation or reduction of molecular oxygen),GO:0020037(heme binding)	K12153 CYP79A2; phenylalanine N-monooxygenase [EC:1.14.14.40]	10.3957	5.77047	4.38562	4.12099	5.05057	8.33081	2.54407	9.50123	10.8275	87.4609	139.339	11.3794	35.0861	16.6155	146.854	416.202	128.266	141.001	127.019	234.429	110.246	142.364	348.777	189.493
Phbou.02G2805	GO:0009664(plant-type cell wall organization)	GO:0005576(extracellular region)			19.5508	1.94893	0.789312	0.84019	2.034	0.681831	0.37239	0.313069	8.0847	8.58386	2.42787	0.795443	30.0519	28.8285	62.5397	284.53	185.121	49.235	69.5052	213.213	68.3019	266.021	122.318	196.633
Phbou.02G2809	GO:0006468(protein phosphorylation)		GO:0004672(protein kinase activity),GO:0005524(ATP binding)		164.869	138.491	150.724	133.397	155.126	122.931	117.983	108.851	148.61	126.51	130.114	126.136	26.2367	36.3334	57.204	52.6095	81.4418	57.6324	83.3226	65.1637	99.2098	134.885	112.386	137.537
Phbou.02G2820	GO:0071805(potassium ion transmembrane transport)	GO:0016020(membrane)	GO:0015079(potassium ion transmembrane transporter activity)	K03549 kup; KUP system potassium uptake protein	9.18261	8.85316	9.58967	7.52755	7.92439	10.5515	11.4968	13.7978	15.8161	20.6222	21.7392	15.1171	3.00403	3.75292	10.9263	11.0587	15.8501	10.8618	6.95302	15.3573	6.83426	27.2206	27.1262	29.6244
Phbou.02G2827	GO:0006468(protein phosphorylation),GO:0007165(signal transduction)		GO:0004672(protein kinase activity),GO:0005524(ATP binding)		157.854	236.839	185.679	176.973	159.749	190.347	420.792	431.872	333.497	432.733	444.584	310.476	174.776	96.0687	222.684	72.9674	105.332	168.973	71.9476	55.1519	93.6559	175.326	88.5482	153.489
Phbou.02G2830	GO:0007165(signal transduction),GO:0006468(protein phosphorylation)		GO:0004672(protein kinase activity),GO:0005524(ATP binding)		7.69824	5.43212	4.40632	9.50331	5.67739	9.02	24.1078	32.5895	10.996	64.3655	42.8648	16.1253	32.9628	47.9011	40.8484	20.9846	36.8734	64.0781	27.8004	23.3085	15.6507	25.2722	33.5868	35.4092
Phbou.02G2832					6.83666	5.82226	7.36595	5.11827	5.39788	3.74959	20.727	32.9289	2.8761	1.51279	1.94363	4.1446	1.29072	0.742594	2.06724	0.107257	7.76017	0	0.0652284	1.01907	0.293643	0.0734654	0	0
Phbou.02G2843			GO:0008483(transaminase activity),GO:0030170(pyridoxal phosphate binding),GO:0003824(catalytic activity)	K00827 AGXT2; alanine-glyoxylate transaminase / (R)-3-amino-2-methylpropionate-pyruvate transaminase [EC:2.6.1.44 2.6.1.40]	3.88897	3.69045	2.61878	3.12829	4.62267	1.9067	18.1445	25.4828	5.09836	10.8591	13.9624	11.0491	12.3055	7.60352	36.909	10.4026	14.8031	13.1452	4.82359	9.67353	5.90194	22.7756	16.5748	16.4298
Phbou.02G2845					10.5225	8.0833	7.46286	10.7207	11.6791	10.8094	1.2336	1.49802	12.6628	24.0712	25.8103	12.1211	1.61277	20.6865	7.95362	16.2955	15.7047	27.3613	1.42014	5.30556	1.2045	21.1408	23.2794	16.4517
Phbou.02G2851					82.4277	53.3926	89.7218	27.7632	12.8934	44.4902	14.0561	11.9318	14.1309	8.63397	14.1012	11.184	21.92	203.974	26.6867	82.9598	23.7142	81.7312	15.172	12.2916	6.46223	12.5361	47.485	12.2554
Phbou.02G2855					20.1646	10.8135	14.7883	14.191	12.865	19.0519	14.0247	15.6415	14.7503	11.685	13.7647	11.9507	73.8657	336.421	150.584	218.158	57.3049	370.548	64.6719	53.6297	37.1058	38.8295	73.9629	48.5389
Phbou.02G2857	GO:0006886(intracellular protein transport)		GO:0005515(protein binding)	K15296 NAPA, SNAPA, SEC17; alpha-soluble NSF attachment protein	42.1562	51.718	35.0177	50.5345	48.8696	44.0189	65.347	85.3182	61.2564	75.3597	60.4768	47.0767	130.415	128.457	148.005	96.0105	89.2095	107.877	102.58	101.921	107.271	78.3738	102.386	92.5669
Phbou.02G2862					5.96282	3.44493	1.60267	7.07662	13.2159	6.12598	3.45656	5.52004	7.92871	3.85814	4.2035	5.74262	87.0459	236.356	128.05	356.5	115.417	188.08	460.067	182.975	138.815	34.7821	111.108	68.9743
Phbou.02G2866	GO:0006468(protein phosphorylation)		GO:0030247(polysaccharide binding),GO:0004674(protein serine/threonine kinase activity),GO:0004672(protein kinase activity),GO:0005524(ATP binding),GO:0005509(calcium ion binding)		16.6421	12.9131	14.1538	15.4188	13.575	14.6018	9.08301	9.58231	14.7688	12.6816	14.1891	12.4144	3.22004	4.80222	10.1964	14.3771	7.53716	4.20251	13.8451	13.2626	13.1941	7.31635	6.57258	6.63481
Phbou.02G2871	GO:0006468(protein phosphorylation)		GO:0005524(ATP binding),GO:0004672(protein kinase activity)		16.9014	11.381	13.2393	15.0459	5.21419	12.0667	7.17763	9.34396	11.4495	8.2108	5.67558	5.43767	0.781725	1.4724	2.49619	6.74414	1.01292	0.759817	3.42929	3.21457	1.44087	1.01966	0.546188	1.31471
Phbou.02G2872	GO:0006468(protein phosphorylation)		GO:0004672(protein kinase activity),GO:0005524(ATP binding),GO:0030247(polysaccharide binding),GO:0005509(calcium ion binding)		44.5917	31.4827	35.3008	32.6276	17.8474	26.289	14.6414	19.2092	24.6383	15.3148	15.1307	16.6036	10.9499	26.4824	26.9666	63.3188	12.3553	23.6412	21.0491	23.2031	12.5649	15.3947	16.8844	14.3059
Phbou.02G2874	GO:0006468(protein phosphorylation)		GO:0004672(protein kinase activity),GO:0005524(ATP binding),GO:0005509(calcium ion binding),GO:0030247(polysaccharide binding)		1.97775	0.924602	0.319853	1.65076	0.869197	1.14825	0.846628	0.8919	1.48705	1.96558	0.841794	0.843937	12.7568	45.4556	40.3331	56.8243	11.0873	49.2928	23.4009	18.505	6.23171	9.61438	18.8651	7.51823
Phbou.02G2882	GO:0030001(metal ion transport)		GO:0046872(metal ion binding)		8.66875	11.4597	5.11284	13.7769	5.27018	10.5341	4.67456	8.58199	10.9809	25.1838	17.4831	10.7532	11.6671	10.2449	11.592	2.58954	41.3474	7.12396	4.40951	6.51995	3.02485	58.0352	12.0709	76.9175
Phbou.02G2883	GO:0055085(transmembrane transport)	GO:0016021(integral component of membrane)			2.58705	2.39141	1.88276	2.83411	2.17593	2.0277	2.52253	3.43967	2.61935	2.67825	2.09214	2.23853	5.04187	4.36479	13.5202	14.9937	19.1347	10.336	101.887	17.3967	22.4167	14.4579	16.1339	14.1938
Phbou.02G2884	GO:0006468(protein phosphorylation)		GO:0030246(carbohydrate binding),GO:0004672(protein kinase activity),GO:0005524(ATP binding)		0.0855404	0.340826	0.117904	0.356989	0.121532	0.162958	0.203432	0.573649	0.164447	0.206631	0.113777	0.126741	0.507742	3.34721	16.9418	1.4284	0.246714	2.43672	0	0.600275	0.160434	0.511765	0.199551	0.4355
Phbou.02G2886	GO:0006355(regulation of transcription, DNA-templated)		GO:0003700(DNA-binding transcription factor activity),GO:0043565(sequence-specific DNA binding)	K13424 WRKY33; WRKY transcription factor 33	131.747	102.139	140.87	68.8334	38.1543	100.823	43.9742	65.33	43.0874	84.6471	65.8716	36.7634	42.2613	554.316	345.666	458.698	185.957	581.847	199.103	116.888	100.507	114.116	182.251	129.025
Phbou.02G2888					8.11872	9.38145	5.98195	11.5152	8.54739	18.2869	11.2555	10.6469	8.29539	8.10799	7.60387	6.16422	95.5293	48.1407	82.0832	36.793	39.7099	73.1737	24.5968	28.4464	27.998	21.1721	27.9875	18.51
Phbou.02G2890			GO:0003824(catalytic activity)		8.62972	5.65696	5.5926	7.50306	12.0743	6.34526	20.8832	19.8941	8.34359	7.97612	9.4512	8.82324	5.99104	3.59046	12.8325	9.59395	4.81945	4.47655	28.9835	36.0303	35.2103	4.61769	10.2032	7.67772
Phbou.02G2892	GO:0006571(tyrosine biosynthetic process),GO:0055114(oxidation-reduction process)		GO:0004665(prephenate dehydrogenase (NADP+) activity),GO:0008977(prephenate dehydrogenase (NAD+) activity)	K15227 TYRAAT; arogenate dehydrogenase (NADP+), plant [EC:1.3.1.78]	28.6366	23.1021	28.4521	25.0732	35.1189	24.7076	9.7846	7.88092	19.4857	9.21446	13.4527	19.7977	2.04858	89.7251	9.29577	37.5467	10.3034	7.34898	22.2039	20.916	21.0543	8.97521	19.1111	11.3912
Phbou.02G2893					0.592349	4.54243	0.851957	1.88092	2.45889	0.813045	9.70794	18.4127	1.12226	0.0710993	0.65771	1.49583	26.5739	3.87403	23.2662	6.61629	32.1881	5.60911	5.72973	4.55752	6.90736	30.0911	10.3338	32.9186
Phbou.02G2898	GO:0006887(exocytosis)	GO:0000145(exocyst)			15.6811	12.7585	8.93023	18.9155	16.8843	20.7479	21.5583	28.4224	30.874	34.6772	30.5464	18.2549	61.848	44.4099	76.6609	31.9702	39.0485	44.4903	41.7615	34.0624	42.2483	21.0983	26.3606	24.6163
Phbou.02G2900					0.779883	0.449827	0.466833	0.883422	0.531852	0.751952	0.741887	0.727657	1.22798	0.830445	1.54116	0.449	0.815613	1.35883	2.39165	3.572	3.08479	2.66752	1.19755	2.6922	2.04778	4.10907	3.84659	6.45958
Phbou.02G2907					22.5943	23.0173	22.7239	25.9049	24.3403	22.2311	21.1835	21.0668	19.6498	21.3345	16.7106	20.0861	22.1066	20.3144	14.118	11.4814	15.6749	23.4567	8.22372	10.6814	8.73143	16.0778	13.6116	13.8305
Phbou.02G2908	GO:0006355(regulation of transcription, DNA-templated)		GO:0003700(DNA-binding transcription factor activity),GO:0003677(DNA binding)		7.66008	4.81549	7.39074	11.0223	10.8468	17.1986	11.3478	14.7037	9.44924	7.93013	14.0943	10.7442	10.4829	28.0925	37.0309	49.3937	99.5008	93.9577	30.7169	15.3472	30.8886	24.0373	34.6472	32.1166
Phbou.02G2909				K14496 PYL; abscisic acid receptor PYR/PYL family	1.21386	1.26493	0.437583	1.12033	0.291855	0.457409	0.971518	1.66074	0.538518	1.48221	0.546463	0.276695	10.2534	14.4251	23.7728	14.8005	5.47592	9.99974	6.59383	14.0735	4.07168	2.76029	8.7856	4.94955
Phbou.02G2910					0.031053	2.30957	1.23269	0.615573	0.917669	0.40565	47.8918	64.973	0.795969	0.171455	0.627813	1.10423	14.7457	3.40862	23.2121	2.29753	4.65725	2.28423	6.20994	6.29103	11.2405	2.75394	2.41471	5.02186
Phbou.02G2913			GO:0005515(protein binding)		11.6802	5.09374	7.25668	8.41219	9.06515	9.63113	4.81965	1.47407	2.90456	0.180477	0.556505	1.9114	0.0431156	0	0	0	0	0	0	0	0	0.0613515	0	0
Phbou.02G2918	GO:0006886(intracellular protein transport)		GO:0008536(Ran GTPase binding)	K14293 KPNB1, IPO1; importin subunit beta-1	1.81065	1.84837	1.13529	2.59289	1.91675	2.58943	4.58048	5.65201	2.52533	1.34766	1.73778	2.08307	5.39128	5.44868	14.925	7.04118	15.7236	6.96417	1.81933	3.59627	4.19498	1.87415	2.6227	3.08339
Phbou.02G2924			GO:0005515(protein binding)		19.8024	19.9498	9.63952	19.3123	20.1315	14.4816	20.7901	21.7212	66.3469	34.6791	51.647	34.8704	17.635	14.2161	29.1885	3.12461	22.4119	7.89425	14.0142	18.0444	58.8113	29.3741	17.6152	48.0353
Phbou.02G2926	GO:0006468(protein phosphorylation)		GO:0004672(protein kinase activity),GO:0005524(ATP binding)		0.632227	1.38547	0.392141	1.21618	2.0435	0.924823	4.04082	5.99106	1.29139	0.463615	0.735808	1.61587	3.40089	0.361449	3.35761	0.994819	6.45809	0.940382	5.58079	3.59269	8.96736	8.5105	3.44138	8.18892
Phbou.02G2929					0.0469737	0.698735	0.15539	0.637119	0.587296	0.511354	2.12254	3.17753	0.42142	0.259358	0.749755	1.44765	15.4281	23.2029	18.4268	3.04102	79.9638	15.9217	2.28972	8.02589	4.40505	49.8582	21.3318	56.7771
Phbou.02G2930	GO:0006879(cellular iron ion homeostasis)		GO:0008199(ferric iron binding)	K00522 FTH1; ferritin heavy chain [EC:1.16.3.2]	251.84	160.167	171.841	312.471	247.23	234.347	410.512	564.521	424.537	1038.82	1071.21	624.756	119.771	161.582	265.958	298.837	316.448	604.299	399.852	358.941	499.017	244.339	356.1	315.112
Phbou.02G2931			GO:0005515(protein binding)		2.72308	2.16996	2.3646	1.34951	1.23803	1.59333	2.16542	2.36208	1.85405	0.751754	0.977929	1.10953	0.858679	1.5914	1.28306	0.996873	0.349061	0.466403	0.212718	0.60235	0.510724	0.59895	0.344092	0.978609
Phbou.02G2934					0	0.0962712	0	0	0	0	0.107742	0.105675	0	0	0.192828	0	0.806732	0.184182	3.35754	9.12467	12.4277	6.66506	7.02138	4.75495	4.07853	15.3059	4.6502	18.5605
Phbou.02G2937				K15892 FOLK; farnesol kinase [EC:2.7.1.216]	31.3751	28.3743	32.7967	33.397	27.2612	29.1205	39.7882	34.1601	13.2488	9.45023	14.0393	20.2608	8.38768	6.54363	16.3375	6.98869	17.1452	4.38149	11.5604	14.2761	23.3851	12.7012	13.186	17.7062
Phbou.02G2940					34.5191	27.9307	32.793	39.8935	41.649	37.5774	64.7274	80.5187	52.4083	59.7434	51.9885	39.3425	1.57612	53.4358	75.6619	56.4822	81.6899	72.0015	54.0964	33.0543	64.742	73.6365	55.7495	56.9373
Phbou.02G2950			GO:0005515(protein binding)		10.4041	10.1038	13.9567	6.36083	3.72836	8.22384	2.91557	3.32337	4.28901	2.24107	2.78531	2.67065	1.7045	4.71468	2.20157	4.11987	2.63333	3.39312	1.82217	2.46668	2.29933	2.09892	1.8551	2.65935
Phbou.02G2951			GO:0005515(protein binding)		14.7305	13.6532	16.5693	11.2269	7.79744	13.4956	2.7537	3.16795	9.95277	5.69614	7.44811	6.99652	1.51583	2.90229	4.00475	3.65007	2.20964	1.93377	0.739928	0.722497	1.73081	1.71575	1.11025	2.12752
Phbou.02G2952			GO:0005515(protein binding)		9.11836	6.80836	6.60148	7.56411	8.65907	6.54585	6.99373	7.64222	7.45364	9.28089	9.64664	7.59535	1.3147	2.8886	2.85817	2.39321	3.00223	3.05546	5.52569	5.62033	5.40447	5.16771	3.0081	2.85292
Phbou.02G2965					0.477538	2.00284	1.05314	1.25869	1.08554	0.383045	22.2653	26.0593	0.354332	0.138771	0.374417	0.923532	1.21835	0.817439	3.46844	0.619856	1.57867	0.978781	0.314137	0.245389	1.0842	2.51202	1.05538	5.84095
Phbou.02G2968			GO:0046983(protein dimerization activity)		0.0471281	0.0500737	0	0.0983405	0	0.102607	0	0.10993	0	0	0	0	2.4244	1.14959	2.34855	0.532718	5.07457	2.58304	3.29862	1.38039	4.86148	14.7943	9.52827	17.2754
Phbou.02G2983			GO:0005515(protein binding),GO:0008270(zinc ion binding)		1.11234	1.20648	1.22654	1.23307	0.921876	1.28657	0.936897	1.10812	0.980103	0.447825	0.493172	0.549364	0.412656	0.23553	0.769882	0.404826	0.831752	0.635062	0.753065	0.311099	0.391168	0.717676	0.828922	0.666245
Phbou.02G2986			GO:0003824(catalytic activity),GO:0043169(cation binding)		35.6321	42.0101	36.5053	54.8506	33.8007	81.5375	26.1109	37.1581	27.9701	29.1015	33.1849	40.1596	59.5056	31.2862	49.7043	58.9033	65.0593	98.901	14.8171	15.8244	30.5091	59.499	30.0124	64.3896
Phbou.02G2989	GO:0032264(IMP salvage),GO:0009168(purine ribonucleoside monophosphate biosynthetic process)		GO:0003876(AMP deaminase activity),GO:0019239(deaminase activity)	K01490 AMPD; AMP deaminase [EC:3.5.4.6]	25.3949	28.1605	24.5295	23.4409	25.3096	24.4578	25.7928	20.8231	26.4639	19.6239	21.6178	22.4773	4.62961	13.3449	43.8984	39.1096	47.3081	50.6715	27.499	50.7521	66.1817	104.373	43.2889	115.547
Phbou.02G2993			GO:0005524(ATP binding)	K11269 CTF18, CHL12; chromosome transmission fidelity protein 18	6.41746	5.31238	4.28806	5.1166	6.31431	5.81821	2.09568	2.14485	6.16247	5.3414	5.32025	4.51863	1.97093	3.11522	5.38514	4.68511	6.50736	2.54199	1.69997	1.28585	1.90423	5.50122	3.90284	3.74053
Phbou.02G3000			GO:0003824(catalytic activity),GO:0030976(thiamine pyrophosphate binding)	K01568 PDC, pdc; pyruvate decarboxylase [EC:4.1.1.1]	38.2366	55.7971	54.4376	35.6011	28.8816	38.9897	6.33086	12.1366	16.7486	17.7045	25.236	22.6613	19.6316	32.9593	19.1721	7.70918	21.715	10.1225	5.74698	12.4046	17.7016	31.6822	14.6784	36.8174
Phbou.02G3001				K01568 PDC, pdc; pyruvate decarboxylase [EC:4.1.1.1]	72.4482	78.8771	86.2973	62.9897	64.1732	60.1238	18.8781	20.8632	33.6731	38.7358	39.616	40.4192	4.09237	32.499	24.7147	14.3611	35.9722	16.6095	8.52406	7.50458	26.0016	34.3099	23.8212	42.3221
Phbou.02G3007	GO:0006529(asparagine biosynthetic process)		GO:0004066(asparagine synthase (glutamine-hydrolyzing) activity)	K01953 asnB, ASNS; asparagine synthase (glutamine-hydrolysing) [EC:6.3.5.4]	130.452	351.671	169.652	257.039	828.025	332.11	49.3267	43.7621	586.897	2564.82	2118.19	1167.11	66.7909	1187.71	568.004	468.468	486.02	1053.56	461.76	1065.09	793.726	449.888	223.478	531.144
Phbou.02G3008					0.412625	7.01464	2.47717	1.96119	3.17872	1.39745	46.1758	79.1909	2.23285	0.759416	2.00018	1.95637	7.07551	1.39793	11.0135	1.36627	2.64464	0.727399	2.12021	2.96551	2.14971	0.258157	1.21214	4.44862
Phbou.02G3023			GO:0005515(protein binding)		0.255841	0.222408	0.128231	0.121331	0.396532	0.151913	8.40753	6.56447	0.0894254	0.256834	0.395978	0.0551369	0.023009	0.141834	0.237751	0.191202	0.327952	0.26837	6.42441	2.66818	8.11365	0.425629	0.180858	0.585092
Phbou.02G3027	GO:0006629(lipid metabolic process),GO:0055114(oxidation-reduction process)		GO:0016717(oxidoreductase activity, acting on paired donors, with oxidation of a pair of donors resulting in the reduction of molecular oxygen to two molecules of water)	K10257 FAD3, FAD7, FAD8, desB; acyl-lipid omega-3 desaturase [EC:1.14.19.25 1.14.19.35 1.14.19.36]	12.5032	18.6377	4.33593	16.8912	4.15511	11.4372	67.5431	125.437	5.98456	56.2707	37.6248	7.53758	91.3556	494.637	460.212	106.922	23.6669	487.755	5.37549	12.0724	7.31738	7.82736	14.1897	11.9234
Phbou.02G3029			GO:0005515(protein binding),GO:0046872(metal ion binding)		136.912	130.381	161.767	98.9878	86.7947	137.855	41.0857	40.2564	55.6858	71.8492	58.0958	74.6328	198.783	372.423	390.587	337.001	160.184	436.487	171.946	118.263	112.611	158.358	169.271	162.244
Phbou.02G3032					3.44276	3.58011	3.06929	6.26679	2.08141	4.54517	3.91957	9.39741	4.41234	6.36993	6.31345	2.25745	11.8843	115.694	39.5918	26.6463	19.061	55.1501	5.31007	8.31385	4.67104	4.84637	6.03775	10.793
Phbou.02G3043					44.0934	35.208	37.46	45.0631	53.4199	39.5999	50.2071	45.6988	46.9644	42.3742	37.9972	46.682	17.8449	48.2102	47.5063	54.098	84.4827	67.7893	238.355	72.1171	148.169	43.8255	71.1724	34.8935
Phbou.02G3045					34.0714	39.7856	46.4338	40.893	35.8852	45.841	31.3515	26.961	26.6913	12.4762	15.0691	28.2896	3.70851	0.169335	3.14011	0.642026	1.92212	0.961221	4.16476	1.42333	5.39028	2.16944	2.91501	3.64239
Phbou.02G3049			GO:0005515(protein binding)	K13459 RPS2; disease resistance protein RPS2	1.44623	1.92564	1.55434	2.1201	2.08075	1.61422	6.4217	6.02096	1.66583	1.61724	2.35705	1.97463	0.0543315	0.334914	0.60819	0.131684	0.610132	0.369662	0.892357	0.491522	1.3734	0.72157	0.398592	0.679828
Phbou.02G3051	GO:0006426(glycyl-tRNA aminoacylation)	GO:0005737(cytoplasm)	GO:0000166(nucleotide binding),GO:0004820(glycine-tRNA ligase activity),GO:0005524(ATP binding)	K14164 glyQS; glycyl-tRNA synthetase [EC:6.1.1.14]	32.1894	33.9666	41.1449	35.2128	33.9255	33.1818	19.8036	18.1185	27.5913	14.2281	16.6873	21.678	1.51501	2.84359	5.28719	2.7691	7.05952	4.56634	3.6073	2.37218	3.53508	5.84551	5.63364	7.12642
Phbou.02G3053				K08915 LHCB4; light-harvesting complex II chlorophyll a/b binding protein 4	867.051	870.253	1115.56	874.973	806.289	886.401	710.931	536.182	507.499	70.4664	211.728	486.929	0.558558	0.860776	1.02205	0	0.72375	0.678631	0.882108	1.14844	2.38263	0.728567	1.31713	1.01453
Phbou.02G3058	GO:0006468(protein phosphorylation)		GO:0004672(protein kinase activity),GO:0005524(ATP binding)		9.02511	7.23446	6.21248	9.69478	9.68135	7.8772	11.462	12.1453	12.1486	13.7109	11.7912	7.53266	25.8342	78.4304	60.4924	47.0571	23.0694	48.1408	16.6533	19.7478	16.6765	21.8761	24.7499	18.8079
Phbou.02G3068				K06961 KRR1; ribosomal RNA assembly protein	5.19674	3.74858	3.99544	4.07888	5.14799	4.15204	18.1982	25.0221	5.68264	9.34498	8.97948	6.04678	15.3288	14.2463	41.7912	15.2857	35.8743	42.9786	23.359	13.3245	24.8585	51.9465	39.2239	39.0079
Phbou.02G3071	GO:0006468(protein phosphorylation)		GO:0004672(protein kinase activity),GO:0005524(ATP binding),GO:0005515(protein binding)		0.215552	0.267196	0.19807	0.16867	0.34708	0.254203	0.0427188	0.167598	0.184172	0.495892	0.401388	0.127749	1.58155	0.912835	5.27904	0.221502	0.621693	0.233174	0.898039	0.306909	2.15614	0.556294	1.03363	0.79616
Phbou.02G3078				K01988 A4GALT; lactosylceramide 4-alpha-galactosyltransferase [EC:2.4.1.228]	2.56671	2.92915	2.69047	1.88447	0.900412	2.03522	0.979677	0.997844	1.38081	0.918537	0.57321	0.638522	4.3574	13.9132	13.8881	21.7191	6.7428	22.0296	9.74296	7.23176	2.49613	4.77294	7.68789	3.98574
Phbou.02G3080	GO:0000162(tryptophan biosynthetic process),GO:0009058(biosynthetic process)		GO:0004049(anthranilate synthase activity)	K01657 trpE; anthranilate synthase component I [EC:4.1.3.27]	9.96558	11.9836	12.6436	10.2996	8.82168	9.87851	19.1553	21.8508	10.909	19.1288	8.85759	7.44876	2.15733	4.76645	5.15345	1.61441	6.61267	3.34824	1.43606	0.858511	2.59473	4.29109	3.75614	3.96059
Phbou.02G3092			GO:0016746(transferase activity, transferring acyl groups)	K13508 GPAT; glycerol-3-phosphate acyltransferase [EC:2.3.1.15 2.3.1.198]	13.0481	13.3814	17.8283	14.6197	15.4431	14.6982	16.0889	20.9411	46.7148	25.959	42.558	32.3781	26.041	14.2995	53.9322	6.03371	9.0174	5.60502	21.3427	8.10057	40.2195	3.47391	9.74928	4.72315
Phbou.02G3094			GO:0016747(transferase activity, transferring acyl groups other than amino-acyl groups)		22.3792	20.9954	18.1855	25.7652	63.4186	18.8723	48.3838	51.2422	49.8465	163.805	137.329	86.5062	257.943	72.856	138.526	318.71	345.104	311.359	178.863	289.709	365.986	426.543	843.724	435.418
Phbou.02G3095			GO:0005515(protein binding)		1.25042	1.64324	0.507981	1.44193	2.46846	1.11046	6.14314	7.40691	3.50037	9.17508	8.75359	5.26553	24.7079	24.3475	34.2678	45.0404	128.904	104.747	257.872	33.0107	81.0333	30.2943	95.3403	14.2301
Phbou.02G3101			GO:0005515(protein binding)		7.0977	6.2941	3.14563	6.9638	9.80484	4.96281	11.7996	13.0537	8.6068	29.1279	23.558	7.65263	3.47031	25.2763	26.3882	28.6975	22.2557	27.7588	18.3906	24.1709	23.0144	23.038	34.5164	26.3249
Phbou.02G3104					0.136641	0.181476	0.301339	0.106921	0	0.446239	0.0812395	0	0.175123	0	0	0.0404907	0.675881	6.11059	1.74597	3.58051	1.09471	3.54747	0.341565	0.583658	0.192206	0.0961745	1.16878	0.450132
Phbou.02G3113				K11296 HMGB3; high mobility group protein B3	0.0421417	0.268654	0	0	0.0478985	0	0.100221	0.294897	0	0	0	0.149854	14.2997	1.45627	8.18487	9.05072	25.7134	1.15487	0.790073	1.3372	0.632307	1.77969	2.62158	2.82701
Phbou.02G3115		GO:0016020(membrane)	GO:0005524(ATP binding),GO:0016887(ATPase activity)		9.18558	6.18753	5.95805	7.05722	11.5549	7.1891	16.6337	18.0652	17.4408	12.0162	22.4018	14.7306	0.950289	2.80688	2.81283	0.719759	0.333486	0.461829	3.10156	4.56716	8.97053	0.422567	0.404602	0.671243
Phbou.02G3131	GO:0055114(oxidation-reduction process)		GO:0003824(catalytic activity),GO:0010181(FMN binding),GO:0016491(oxidoreductase activity)	K05894 OPR; 12-oxophytodienoic acid reductase [EC:1.3.1.42]	77.3252	60.487	50.0312	34.7818	45.2152	45.0446	86.9447	132.232	63.8159	348.359	285.827	50.3093	86.8225	47.9556	113.299	157.551	119.463	132.729	138.313	373.644	120.256	323.404	371.953	367.774
Phbou.02G3136	GO:0045492(xylan biosynthetic process)			K18801 GXM; glucuronoxylan 4-O-methyltransferase [EC:2.1.1.112]	0.542264	14.271	10.5789	4.22146	4.93072	3.63266	117.851	176.012	3.74221	0.172733	1.77542	4.25208	31.9396	2.62851	20.0406	4.07208	4.27758	0.661801	1.66833	5.14162	2.42524	2.64235	2.59489	16.8393
Phbou.02G3139	GO:0006355(regulation of transcription, DNA-templated)		GO:0003700(DNA-binding transcription factor activity),GO:0003677(DNA binding)		0.0391768	0.166502	0	0.0817489	0	0.127943	0	0.0456916	0.251051	0	0.250123	0	23.6805	147.327	16.0691	20.0888	6.32762	65.1517	5.68004	1.52999	3.08606	1.76478	4.08221	0.797821
Phbou.02G3143					7.33498	15.9388	8.14027	26.3652	18.6103	31.9909	19.1884	22.4079	23.7748	28.6759	14.754	15.6497	14.6064	19.6236	30.899	6.51624	15.3472	14.3336	7.51165	9.29831	10.0293	19.0522	16.0441	15.8728
Phbou.02G3146			GO:0003824(catalytic activity),GO:0043169(cation binding)	K17506 PPM1L, PP2CE; protein phosphatase 1L [EC:3.1.3.16]	3.6311	3.97496	7.49217	1.17671	0.71912	1.46733	0.588782	1.02665	0.317299	1.40492	0.526878	0.0652123	11.5113	35.2837	20.1759	34.2321	11.9538	25.1151	23.1733	13.4287	5.26248	5.88597	14.3318	6.49169
Phbou.02G3151	GO:0055085(transmembrane transport),GO:0006821(chloride transport)	GO:0016020(membrane)	GO:0005247(voltage-gated chloride channel activity)		3.27936	3.13735	2.68579	2.58385	2.89217	2.74038	46.0172	36.5012	3.36583	2.14123	2.85241	2.41935	3.4596	1.68727	13.2838	0.643214	3.50598	1.37385	21.0891	8.35317	36.7758	3.98425	2.70878	3.83061
Phbou.02G3157					9.61254	9.19202	6.00638	7.8004	13.8392	8.48761	20.3205	21.9238	18.2058	29.0434	26.7077	11.2673	10.7775	18.6713	23.6101	16.7924	36.9658	25.1102	19.0896	28.6767	15.4246	33.0772	40.0317	46.1882
Phbou.02G3162			GO:0071949(FAD binding)		1.57333	1.92494	2.41829	2.08918	1.5173	2.95833	3.45822	6.06091	1.28318	0.460668	0.355121	0.847679	1.83946	0.581483	1.76668	0.832872	1.28341	0.48136	1.43014	2.79291	3.21909	0.872486	0.222442	2.05605
Phbou.02G3166			GO:0016773(phosphotransferase activity, alcohol group as acceptor)	K00847 E2.7.1.4, scrK; fructokinase [EC:2.7.1.4]	28.8538	32.4484	15.692	21.3102	20.809	16.9427	29.0424	28.1195	15.5758	10.0111	8.51	16.9146	7.98939	2.23134	23.8445	5.55942	8.99538	15.0975	13.7198	3.8276	7.1322	10.4303	1.58522	14.9811
Phbou.02G3174	GO:0009072(aromatic amino acid family metabolic process)	GO:0005737(cytoplasm)	GO:0003824(catalytic activity),GO:0005515(protein binding)	K01800 maiA, GSTZ1; maleylacetoacetate isomerase [EC:5.2.1.2]	74.6444	68.6234	83.0416	67.5587	71.5198	71.3945	24.0185	27.3387	54.6514	51.1731	60.0571	58.0326	32.9751	67.0799	51.1946	50.3962	66.2754	57.3081	77.2962	87.7502	73.585	63.7717	68.6446	88.4223
Phbou.02G3179	GO:0006508(proteolysis)		GO:0004177(aminopeptidase activity),GO:0008235(metalloexopeptidase activity),GO:0005515(protein binding)		2.09139	2.37362	1.04824	1.59519	3.87177	1.44017	1.23402	1.33046	1.89861	0.699838	1.30658	2.96725	0.681823	0.547509	1.43739	0.472155	2.99567	0.902664	3.31696	2.33002	14.5608	2.5872	1.46612	3.42583
Phbou.02G3180	GO:0006457(protein folding)		GO:0051082(unfolded protein binding)	K09519 DNAJB13; DnaJ homolog subfamily B member 13	32.8157	27.5643	28.6598	28.2789	42.1396	29.3477	33.0356	36.0147	44.911	79.1691	72.412	50.9449	5.02761	92.7779	16.5127	14.5231	66.5721	66.7386	18.4508	41.1714	49.746	49.6014	31.3138	59.6036
Phbou.02G3184					0.174154	0.18504	0	1.05992	0.0989724	0.252778	0.207087	0.744754	0.0744005	0	0.0617713	0.172024	15.2188	18.7625	128.512	5.18988	5.54383	45.2979	4.3534	1.73576	4.40955	3.71822	1.71537	4.72879
Phbou.02G3188	GO:0006468(protein phosphorylation)		GO:0005524(ATP binding),GO:0004672(protein kinase activity)		4.56294	6.08431	4.61047	4.19166	2.19021	3.46319	10.2463	14.2902	0.931952	0.577144	0.619005	1.09895	1.69052	2.25414	7.43322	2.59663	8.08613	2.22873	2.84017	3.08387	1.73887	2.7382	1.89425	2.56969
Phbou.02G3194			GO:0005509(calcium ion binding)	K13448 CML; calcium-binding protein CML	0.0727853	0	0	0	0	0	0.0432745	0.0848889	0	0.100468	0.0387246	0	1.15208	27.6673	1.25555	16.8661	4.38513	1.52223	2.09236	1.86541	0.477791	0.71722	2.60353	2.79011
Phbou.02G3200	GO:0006508(proteolysis)		GO:0004185(serine-type carboxypeptidase activity)	K16297 SCPL-II; serine carboxypeptidase-like clade II [EC:3.4.16.-]	295.067	227.829	207.704	272.051	421.134	257.794	60.6713	82.8533	524.187	960.687	948.269	423.107	27.8043	69.587	88.3201	162.793	162.542	123.734	263.257	204.308	158.139	215.073	147.268	236.117
Phbou.02G3201	GO:0006508(proteolysis)		GO:0004185(serine-type carboxypeptidase activity)	K16297 SCPL-II; serine carboxypeptidase-like clade II [EC:3.4.16.-]	10.0104	8.32581	7.87152	8.56083	10.352	8.53028	18.099	25.7904	9.51709	6.90889	8.03257	7.48892	4.95158	6.50487	21.336	28.6258	12.4113	13.3141	46.8164	23.4826	35.1646	18.7697	12.3782	14.0067
Phbou.02G3204					21.1816	21.1011	18.5216	17.6931	18.5785	16.8813	22.1585	20.9063	19.9161	28.7038	21.99	20.6741	4.5928	4.78408	7.4152	3.08107	17.3161	6.23112	7.61588	9.79725	13.0609	25.2336	20.3569	24.0222
Phbou.02G3206	GO:0045454(cell redox homeostasis),GO:0006662(glycerol ether metabolic process)		GO:0010333(terpene synthase activity),GO:0016829(lyase activity),GO:0015035(protein disulfide oxidoreductase activity)	K03671 trxA; thioredoxin 1	565.678	580.129	686.284	516.579	457.35	530.624	474.162	393.549	442.357	281.134	299.017	430.454	0	0	0.118779	0	0.794391	0.938535	0.813293	0.529423	0.813613	0.872377	0.819226	0.742372
Phbou.02G3220					28.6147	52.2388	44.3882	50.9035	30.9901	37.2637	38.54	38.7523	20.8299	4.20099	9.78217	19.7109	0.775987	0.127557	1.08246	0.967253	3.41864	0.81458	1.17647	0.842417	1.82424	6.05097	0.487961	8.98296
Phbou.02G3224	GO:0010215(cellulose microfibril organization),GO:0016049(cell growth)	GO:0031225(anchored component of membrane)	GO:0030246(carbohydrate binding)		0	0.0347829	0	0	0	0	0	0.0381806	0	0	0	0	0.712491	0.598907	1.21308	2.89307	2.14016	5.99663	10.5565	0.679197	0.245596	0.276502	0.865518	0.156864
Phbou.02G3238	GO:0006508(proteolysis)		GO:0004190(aspartic-type endopeptidase activity)		0.332492	0	0.0305525	0.0578166	0.0314927	0	0.0329471	0.0323152	0.568176	0.267722	0.0294831	0	5.39991	1.80232	11.471	4.55559	1.59828	0.959132	10.043	9.06244	14.2909	1.20913	1.93911	1.1617
Phbou.02G3241		GO:0016020(membrane),GO:0016021(integral component of membrane)	GO:0005515(protein binding)		0.0605222	0.021435	0	0.0841931	0.0917197	0.0658842	0.0479779	0.141173	0.129278	0	0.0429335	0.0478254	3.6922	1.06622	11.9352	0.767043	1.18958	1.22211	2.59714	2.38823	2.08105	1.39155	0.972626	1.66752
Phbou.02G3242	GO:0006816(calcium ion transport),GO:0006812(cation transport),GO:0055085(transmembrane transport)	GO:0016021(integral component of membrane)	GO:0015369(calcium:proton antiporter activity),GO:0008324(cation transmembrane transporter activity)	K07300 chaA, CAX; Ca2+:H+ antiporter	8.77019	14.3869	12.5435	9.15023	7.96625	10.1064	4.49434	3.381	6.44309	2.4313	3.51421	7.48127	2.75896	0.596736	4.68886	0.339374	2.58711	1.00562	0.871423	0.537407	1.72059	9.76301	1.31259	6.37392
Phbou.02G3246	GO:0006355(regulation of transcription, DNA-templated)		GO:0003700(DNA-binding transcription factor activity),GO:0003677(DNA binding)		0	0.050405	0	0	0	0	0.112821	0.276644	0	0.130966	0.151439	0	2.95668	6.55743	3.09151	3.4612	0.182434	1.23164	0.177881	0.694762	0.0889754	0.0667812	0.664014	0.511463
Phbou.02G3252	GO:0055114(oxidation-reduction process),GO:0006355(regulation of transcription, DNA-templated)		GO:0005506(iron ion binding),GO:0016705(oxidoreductase activity, acting on paired donors, with incorporation or reduction of molecular oxygen),GO:0020037(heme binding)		1.58979	1.03948	0.62929	0.765547	0.694987	0.798758	1.26028	1.61645	1.14937	3.65742	2.81944	0.531501	4.11336	1.90583	3.02107	3.8538	4.59832	2.41061	0.815192	1.74122	4.05208	1.20505	0.570571	1.51379
Phbou.02G3253	GO:0000160(phosphorelay signal transduction system)			K14492 ARR-A; two-component response regulator ARR-A family	5.45587	3.55059	4.36163	1.92115	0.852661	3.93475	0.567662	1.27263	1.13627	9.60196	4.93465	2.82929	0.134935	3.3271	0.0871426	0.140162	0.349683	0.590191	1.79002	1.24846	1.27909	1.15204	0.424253	0.653569
Phbou.02G3256					161.303	76.3078	83.0206	94.9717	103.067	89.0987	70.3562	83.8968	187.502	184.479	222.655	166.371	65.9743	371.637	146.623	368.253	222.689	197.884	79.785	137.782	73.9326	156.59	232.866	174.469
Phbou.02G3261					32.2944	26.9013	25.9242	30.7288	33.7695	30.6557	13.8244	15.6685	41.0584	32.8088	25.5666	35.5231	0.511173	6.82718	4.29157	10.354	37.754	15.2781	5.48947	5.67545	17.9285	29.4587	14.8665	32.1868
Phbou.02G3262			GO:0005515(protein binding)		9.34672	11.5861	8.43248	8.86522	10.4626	8.63317	4.20991	4.78983	12.5235	8.21013	9.94564	12.086	0	2.01509	1.99051	2.61946	9.98432	6.33205	2.30103	1.72833	5.04655	11.9613	7.04784	11.027
Phbou.02G3265					0.482379	0.35877	0.106381	1.10722	6.46964	0.945209	3.38422	3.71312	3.33845	0.932185	3.84967	4.00241	13.8391	76.2867	40.5574	84.367	140.982	43.5542	284.694	131.635	160.588	13.3093	51.9141	26.35
Phbou.02G3266	GO:0055114(oxidation-reduction process)		GO:0016491(oxidoreductase activity)	K17839 PAO4, PAO3, PAO2; polyamine oxidase [EC:1.5.3.17 1.5.3.-]	6.51322	5.86913	1.60609	8.37247	5.59127	14.5994	7.18933	16.6029	14.0887	32.4719	20.587	7.32935	4.3228	16.5915	14.5029	10.2231	8.59564	14.1905	6.42323	8.41845	9.27783	11.9154	15.814	13.8598
Phbou.02G3269	GO:0006952(defense response)				129.714	113.651	76.0525	81.3019	372.71	147.792	14.1005	21.1685	297.753	315.34	313.648	501.417	311.233	132.821	273.666	117.379	1082.03	285.524	388.677	337.582	215.143	996.797	331.204	404.122
Phbou.02G3288	GO:0055085(transmembrane transport)	GO:0016020(membrane),GO:0016021(integral component of membrane)	GO:0022857(transmembrane transporter activity),GO:0005215(transporter activity)		0.21264	0.0616175	0.106578	0.161349	0.219716	0.147305	0.160905	0.338182	0.0991004	0.266832	0.308544	0.297873	0.994435	8.40906	3.8286	3.0194	3.54347	0.752807	3.28591	1.98172	0.833886	1.08849	1.86395	0.578922
Phbou.02G3292				K20027 ZDHHC1_11; palmitoyltransferase ZDHHC1/11 [EC:2.3.1.225]	0.0474203	0.0503842	0.0261445	0.197901	0.107796	0.0258108	0.140969	0.221224	0.455815	0.458192	0.45413	0.281041	1.26663	1.25311	0.99978	0.389833	0.820614	0.136792	0.355615	0.115746	0.0889386	0.166884	0.405619	0.653265
Phbou.02G3294	GO:0055085(transmembrane transport)	GO:0016021(integral component of membrane)		K07088 K07088; uncharacterized protein	35.473	53.5268	29.8734	43.6276	69.9786	59.4279	116.415	133.045	270.573	516.725	475.706	178.229	0.224092	59.1225	21.1293	47.3924	27.0041	17.3814	14.8921	44.3979	50.3869	23.3415	27.8307	20.1344
Phbou.02G3295	GO:0055114(oxidation-reduction process),GO:0006006(glucose metabolic process)		GO:0016620(oxidoreductase activity, acting on the aldehyde or oxo group of donors, NAD or NADP as acceptor),GO:0050661(NADP binding),GO:0051287(NAD binding)	K05298 GAPA; glyceraldehyde-3-phosphate dehydrogenase (NADP+) (phosphorylating) [EC:1.2.1.13]	871.254	853.514	1183.43	783.911	710.804	826.557	997.666	923.008	736.916	370.971	471.085	647.822	0.208757	0.257367	1.1864	0.216843	2.27217	1.15657	0.896734	1.54519	1.7414	4.09931	1.57526	5.05566
Phbou.02G3296		GO:0016020(membrane)	GO:0004970(ionotropic glutamate receptor activity)	K05387 GRIP; glutamate receptor, ionotropic, plant	2.79119	3.74305	3.40646	2.81318	1.30903	2.37473	8.57139	8.34378	1.89283	2.86153	3.63326	3.14785	1.75596	1.37712	3.99936	2.95177	5.80108	0.781716	2.18462	2.21583	3.93894	9.40328	5.47881	7.35271
Phbou.02G3307					0.503849	0.557647	0.347238	0.350455	0.978324	0.342805	11.7079	14.4215	1.04934	0.782418	0.826541	0.423033	0.851518	3.45665	0.777935	6.1915	0.699687	0.575321	1.25949	1.94721	0.275622	0.354635	0.620346	0.779612
[truncated: 4,333 more rows]

## Sheet: Table S4
Table S4 Statistics of TFs and corresponding TFBSs in the module
module	Gene_ID	TF_family	Gene_counts_with_this_TFBS
Brown	Phbou.06G2084	bZIP	333
Brown	Phbou.08G0058	HD-ZIP	328
Brown	Phbou.01G1178	MIKC_MADS	316
[truncated: 72 more rows]

## Sheet: Table S5
Table S5 Coexpressed genes of TGA4 in the brown module
[truncated: 331 more rows]

[truncated: 1 more sheets: Table S6]
